# Supplementary material for: Metabolic Insights into Neuropsychiatric Illnesses and Ketogenic Therapies: A Transcriptomic View
Source: Int J Mol Sci. 2024 Jul 29;25(15):8266. doi: 10.3390/ijms25158266 (PMC11312282; doi:10.3390/ijms25158266)
Supplement: Supplementary file 1 [file ijms-25-08266-s001.zip › Supplementary Tables.xlsx]

## Sheet: Supplementary Table 1
Ketosis Dataset Name (n=8)	Species	Data Details	Case	Control	Source of Tissue or Cells	Level (Cell or Region) - For Brain	Platform/Sequencing Technique	Dataset	Associated Manuscript
GSE115342-CORTEX_CHOW_VS_KD-ARRAY	Mus musculus	Total RNA prepared from mouse tissues after 7 weeks of low carb KD diet	3 regular chow fed mice after week 1, 2, and 3	3 KD fed mice after week 1, 2, and 3	Brain	Region - Cerebral Cortex	GPL2180 Agilent-074809 SurePrint G3 Mouse GE v2 8x60K Microarray [Feature Number version]	https://www.ncbi.nlm.nih.gov/geo/query/acc.cgi?acc=GSE115342	Okuda T. A low-carbohydrate ketogenic diet promotes ganglioside synthesis via the transcriptional regulation of ganglioside metabolism-related genes. Sci Rep2019 May 20;9(1):7627. PMID: 31110277
GSE115342-LIVER_CHOW_VS_KD-ARRAY	Mus musculus	Total RNA prepared from mouse tissues after 7 weeks of low carb KD diet	3 regular chow fed mice after week 1, 2, and 3	3 KD fed mice after week 1, 2, and 3	Liver		GPL2180 Agilent-074809 SurePrint G3 Mouse GE v2 8x60K Microarray [Feature Number version]	https://www.ncbi.nlm.nih.gov/geo/query/acc.cgi?acc=GSE115342	Okuda T. A low-carbohydrate ketogenic diet promotes ganglioside synthesis via the transcriptional regulation of ganglioside metabolism-related genes. Sci Rep2019 May 20;9(1):7627. PMID: 31110277
GSE1165953-MUTANT_VS_CTL_NEURONAL_CELLS-ARRAY	Homo sapiens	Neuronal cybrid cells carrying different mutant loads of the m.3243A>G mutations (gene expression profiling of neuronal cells)	4 control neuronal cells with DMEM	4 mutant neuronal cells with DMEM	Cell Culture	Cell - Neuronal	GPL6884 Illumina HumanWG-6 v3.0 expression beadchip (Microarray)	https://www.ncbi.nlm.nih.gov/geo/query/acc.cgi?acc=GSE165953	Belal S, Goudenège D, Bocca C, Dumont F et al. Glutamate-Induced Deregulation of Krebs Cycle in Mitochondrial Encephalopathy Lactic Acidosis Syndrome Stroke-Like Episodes (MELAS) Syndrome Is Alleviated by Ketone Body Exposure. Biomedicines 2022 Jul 11;10(7). PMID: 35884972
GSE1829_HIPPOCAMPUS_KD_VS_CTL_ARRAY	Mus musculus	Sets of genes activated/repressed within mice hippocampi after treatment w a KD	5 pooled left hippocampi - KD mice	5 pooled left hippocampi - control mice	Brain	Region - Hippocampus	[RAE230A] Affymetrix Rat Expression 230A Array (Microarray)	https://www.ncbi.nlm.nih.gov/geo/query/acc.cgi?acc=GSE1829	Manuscript not yet published
GSE101657_LIVER_CTRL_VS_HFD_NGS	Mus musculus	Liver from 12-month old male C56BL/6 mice from the NIA Aged Rodent Colony	Liver HFD (n=6)	Liver control (n=5)	Liver		GPL13112 Illumina HiSeq 2000 (RNA-Seq)	https://www.ncbi.nlm.nih.gov/geo/query/acc.cgi?acc=GSE101657	Manuscript not yet published
GSE101657_LIVER_CTRL_VS_KD_NGS	Mus musculus	Liver from 12-month old male C56BL/6 mice from the NIA Aged Rodent Colony	Liver HFD (n=7)	Liver control (n=5)	Liver		GPL13112 Illumina HiSeq 2000 (RNA-Seq)	https://www.ncbi.nlm.nih.gov/geo/query/acc.cgi?acc=GSE101658	Manuscript not yet published
GSE206575-KDVSSD_ASTROCYTES_DUKING_(MM10)-NGS	Mus musculus	Standard diet (SD) vs KD; Cells were isolated from cortex according to the adult brain dissociation protocol (Miltenyi Biotec)	KD astrocytes = 4	SD astrocytes = 4	Brain	Cell - Astrocytes	Ion Torrent Proton (RNA-Seq)	https://www.ncbi.nlm.nih.gov/geo/query/acc.cgi?acc=GSE206576	Manuscript not yet published
GSE206575-KDVSSD_OLIGO_DUKING_(MM10)-NGS	Mus musculus	Standard diet (SD) vs KD; Cells were isolated from cortex according to the adult brain dissociation protocol (Miltenyi Biotec)	KD oligodendrocytes = 5	SD oligodendrocytes = 5	Brain	Cell - Oligodendrocytes	Ion Torrent Proton (RNA-Seq)	https://www.ncbi.nlm.nih.gov/geo/query/acc.cgi?acc=GSE206576	Manuscript not yet published

## Sheet: Supplementary Table 2
Schizophrenina Dataset Name (n=35)	Species	Data Details	Case (n)	Control (n)	Source of Tissue or Cells	Level (Cell or Region) - For Brain	Platform/Sequencing Technique	Dataset	Associated Manuscript
HIPSC_NEURON	Homo sapiens	iPSCs from patients with childhood onset SCZ differentiated into neurons	14	12	iPSCs	cell	Illumina HiSeq 2500 (Homo sapiens) (RNA-Seq)	https://www.ncbi.nlm.nih.gov/geo/query/acc.cgi?acc=GSE106589	https://www.ncbi.nlm.nih.gov/pmc/articles/PMC5738408/
BLOODMRNA	Homo sapiens	peripheral blood mononuclear cells from first and early onset schizophrenia	18	12	peripheral blood	cell	Arraystar Human LncRNA microarray V2.0 (Agilent-033010 Probe Name version)	https://www.ncbi.nlm.nih.gov/geo/query/acc.cgi	https://www.ncbi.nlm.nih.gov/pmc/articles/PMC4702094/
GANDALMICRO	Homo sapiens	gene-expression microarray studies of the cerebral cortex in patients with schizophrenia	159	293	cerebral cortex postmortem brain	region	Illumina HumanRef-8 v3.0 expression beadchip, [HuGene-1_0-st] Affymetrix Human Gene 1.0 ST Array [transcript (gene) version], [HG-U133_Plus_2] Affymetrix Human Genome U133 Plus 2.0 Array, [HG-U133A] Affymetrix Human Genome U133A Array, Agilent-012391 Whole Human Genome Oligo Microarray G4112A (Feature Number version)	https://www.ncbi.nlm.nih.gov/geo/query/acc.cgi?acc=GSE28521, https://www.ncbi.nlm.nih.gov/geo/query/acc.cgi?acc=GSE28475, https://www.ncbi.nlm.nih.gov/geo/query/acc.cgi?acc=GSE35978, https://ncbi.nlm.nih.gov/geo/query/acc.cgi?acc=gse53987, https://www.ncbi.nlm.nih.gov/geo/query/acc.cgi?acc=GSE17612, https://www.ncbi.nlm.nih.gov/geo/query/acc.cgi?acc=GSE21138, https://www.ncbi.nlm.nih.gov/geo/quer…	https://www.ncbi.nlm.nih.gov/pmc/articles/PMC5898828/
GANDALRNASEQ	Homo sapiens	gene-expression microarray studies of the cerebral cortex in patients with schizophrenia	160	294	cerebral cortex postmortem brain	region	Illumina HumanRef-8 v3.0 expression beadchip, [HuGene-1_0-st] Affymetrix Human Gene 1.0 ST Array [transcript (gene) version], [HG-U133_Plus_2] Affymetrix Human Genome U133 Plus 2.0 Array, [HG-U133A] Affymetrix Human Genome U133A Array, Agilent-012391 Whole Human Genome Oligo Microarray G4112A (Feature Number version)	https://www.ncbi.nlm.nih.gov/geo/query/acc.cgi?acc=GSE28521, https://www.ncbi.nlm.nih.gov/geo/query/acc.cgi?acc=GSE28475, https://www.ncbi.nlm.nih.gov/geo/query/acc.cgi?acc=GSE35978, https://ncbi.nlm.nih.gov/geo/query/acc.cgi?acc=gse53987, https://www.ncbi.nlm.nih.gov/geo/query/acc.cgi?acc=GSE17612, https://www.ncbi.nlm.nih.gov/geo/query/acc.cgi?acc=GSE21138, https://www.ncbi.nlm.nih.gov/geo/quer…	https://www.ncbi.nlm.nih.gov/pmc/articles/PMC5898828/
HIPSC_NPC1	Homo sapiens	iPSCs from patients with childhood onset schizphrenia differentiated into neurons	14	12	iPSCs	cell	Illumina HiSeq 2500 (Homo sapiens)	https://www.ncbi.nlm.nih.gov/geo/query/acc.cgi?acc=GSE106589	https://www.ncbi.nlm.nih.gov/pmc/articles/PMC5738408/
MTSINAIACC	Homo sapiens	gene expression studies from postmortem brain samples of patients with schizophrenia	21	19	postmortem brain tissue samples from the anterior cingulate cortex (Broadmann area 32)	region	Affymetrix Human Genome U133 Plus 2.0 arrays (microarray)	Dataset not publicly available	https://www.ncbi.nlm.nih.gov/pubmed/22868662
MTSINAIDLPFC	Homo sapiens	gene expression studies from postmortem brain samples of patients with schizophrenia	21	19	postmortem brain tissue samples from the dorsolateral prefrontal cortex (Broadmann area 46)	region	Affymetrix Human Genome U133 Plus 2.0 arrays (microarray)	Dataset not publicly available	https://www.ncbi.nlm.nih.gov/pubmed/22868662
MTSINAIMTA	Homo sapiens	gene expression studies from postmortem brain samples of patients with schizophrenia	21	19	postmortem brain tissue samples from the middle temporal area (Broadmann area 21)	region	Affymetrix Human Genome U133 Plus 2.0 arrays (microarray)	Dataset not publicly available	https://www.ncbi.nlm.nih.gov/pubmed/22868662
MTSINAITPA	Homo sapiens	gene expression studies from postmortem brain samples of patients with schizophrenia	21	19	postmortem brain tissue samples from the temporopolar area (Broadmann area 38)	region	Affymetrix Human Genome U133 Plus 2.0 arrays (microarray)	Dataset not publicly available	https://www.ncbi.nlm.nih.gov/pubmed/22868662
STANLEY	Homo sapiens	mRNA from cerebrum of SCZ samples	15	15	postmortem brain tissue samples from the cerebrum	region		https://www.stanleyresearch.org/programs/brain_collection.asp	https://pubmed.ncbi.nlm.nih.gov/10913747/
COMMONMIND_DLPFC	Homo sapiens	analysis of postmortem human dorsolateral prefrontal cortex in patients with schizophrenia and affective disorder	258 schizophrenia, 55 affective disorder	279	postmortem brain tissue samples from the dorsolateral prefrontal cortex	region	Illumina Human 49K Oligo array (HEEBO-7 set), Illumina Human v1 MicroRNA expression beadchip, Illumina humanRef-8 v2.0 expression beadchip, Illumina HumanMethylation27 BeadChip (HumanMethylation27_270596_v.1.2), Rosetta/Merck Human 44k 1.1 microarray, [HuEx-1_0-st] Affymetrix Human Exon 1.0 ST Array [transcript (gene) version], [HuEx-1_0-st] Affymetrix Human Exon 1.0 ST Array [probe set (exon) ve…	Braincloud: GSE30272; NIH: GSE15745, HBTRC: GSE44772; UKBEC: GSE46706;	https://pubmed.ncbi.nlm.nih.gov/27668389/
DEEP_NEURONS	Homo sapiens	analysis of postmortem samples from anterior cingulate cortex deep pyramidal neurons	12	12	postmortem brain tissue samples from the anterior cingulate cortex	region	[HuGene-1_0-st] Affymetrix Human Gene 1.0 ST Array [transcript (gene) version] (microarray)	https://www.ncbi.nlm.nih.gov/geo/query/acc.cgi?acc=GSE145554	https://pubmed.ncbi.nlm.nih.gov/34272489/
SUPERFICIAL_NEURONS	Homo sapiens	analysis of postmortem samples from anterior cingulate cortex superficial pyramidal neurons	13	13	postmortem brain tissue samples from the anterior cingulate cortex	region	[HuGene-1_0-st] Affymetrix Human Gene 1.0 ST Array [transcript (gene) version] (microarray)	https://www.ncbi.nlm.nih.gov/geo/query/acc.cgi?acc=GSE145555	https://pubmed.ncbi.nlm.nih.gov/34272489/
SUPERFICIAL_DEEP_NEURONS	Homo sapiens	analysis of select postmortem samples from anterior cingulate cortex superficial and deep pyramidal neurons	14	14	postmortem brain tissue samples from the anterior cingulate cortex	region	[HuGene-1_0-st] Affymetrix Human Gene 1.0 ST Array [transcript (gene) version] (microarray)	https://www.ncbi.nlm.nih.gov/geo/query/acc.cgi?acc=GSE145556	https://pubmed.ncbi.nlm.nih.gov/34272489/
LEWIS_2017_L3	Homo sapiens	analysis of pyramidal cells in layer 3 (L3) of the dorsolateral prefrontal cortex	19	19	postmortem brain tissue samples from pyramidal neurons in the dorsolateral prefrontal cortex, L3	cell	[HG-U219] Affymetrix Human Genome U219 Array (micorarray)	https://www.ncbi.nlm.nih.gov/geo/query/acc.cgi?acc=GSE87610	https://www.ncbi.nlm.nih.gov/pmc/articles/PMC5610065/
LEWIS_2017_L5	Homo sapiens	analysis of pyramidal cells in layer 5 (L5) of the dorsolateral prefrontal cortex	19	19	postmortem brain tissue samples from pyramidal neurons in the dorsolateral prefrontal cortex, L5	cell	[HG-U219] Affymetrix Human Genome U219 Array (microarray)	https://www.ncbi.nlm.nih.gov/geo/query/acc.cgi?acc=GSE87610	https://www.ncbi.nlm.nih.gov/pmc/articles/PMC5610065/
LEWIS_2015_L3	Mus musculus	analysis of pyramidal cells in layer 3 (L3) of the dorsolateral prefrontal cortex in schizoaffective disorder and schizophrenia using mice	24 schizophrenia, 12 schizoaffective disorder	26	mouse postmortem brain tissue samples from pyramidal neurons in the dorsolateral prefrontal cortex, L3	cells	[Mouse430_2] Affymetrix Mouse Genome 430 2.0 Array (microarray)	https://www.ncbi.nlm.nih.gov/geo/query/acc.cgi?acc=GSE10784	https://www.ncbi.nlm.nih.gov/pubmed/10913747
LEWIS_2015_L5	Mus musculus	analysis of pyramidal cells in layer 5 (L5) of the dorsolateral prefrontal cortex in schizoaffective disorder and schizophrenia using mice	24 schizophrenia and 12 schizoaffective disorder	26	mouse postmortem brain tissue samples from pyramidal neurons in the dorsolateral prefrontal cortex, L5	cells	[Mouse430_2] Affymetrix Mouse Genome 430 2.0 Array (microarray)	https://www.ncbi.nlm.nih.gov/geo/query/acc.cgi?acc=GSE10784	https://www.ncbi.nlm.nih.gov/pubmed/10913747
BARNESALL	Homo sapiens	gene expression analysis in the superior temporal cortex (Broadmann area 22)	23	19	superior temporal cortex	region	[HG-U133_Plus_2] Affymetrix Human Genome U133 Plus 2.0 Array (microarray)	https://www.ncbi.nlm.nih.gov/geo/query/acc.cgi?acc=GSE21935	https://www.ncbi.nlm.nih.gov/pubmed/21538463
BARNESFEMALE	Homo sapiens	gene expression analysis in the superior temporal cortex (Broadmann area 22)	10 female schizophrenia	9 female control	superior temporal cortex	region	[HG-U133_Plus_2] Affymetrix Human Genome U133 Plus 2.0 Array (microarray)	https://www.ncbi.nlm.nih.gov/geo/query/acc.cgi?acc=GSE21935	https://www.ncbi.nlm.nih.gov/pubmed/21538463
BARNESMALE	Homo sapiens	gene expression analysis in the superior temporal cortex (Broadmann area 22)	13 male schizoprenia	10 male control	superior temporal cortex	region	[HG-U133_Plus_2] Affymetrix Human Genome U133 Plus 2.0 Array (microarray)	https://www.ncbi.nlm.nih.gov/geo/query/acc.cgi?acc=GSE21935	https://www.ncbi.nlm.nih.gov/pubmed/21538463
IWAMOTO_BA10_SCZ	Homo sapiens	gene expression analysis in subjects with schizophrenia using postmortem prefrontal cortex	13	15	postmortem brain tissue from prefrontal cortex	region	[HG_U95Av2] Affymetrix Human Genome U95 Version 2 Array (microarray)	https://www.ncbi.nlm.nih.gov/geo/query/acc.cgi?acc=GSE12654	https://pubmed.ncbi.nlm.nih.gov/14743183/
IWAMOTO_BA46_SCZ	Homo sapiens	gene expression analysis of mitochondria related genes in subjects with schizophrenia using postmortem prefrontal cortex	35	34	postmortem brain tissue from prefrontal cortex	region	Affymetrix HU133A chip (microarray)	https://www.ncbi.nlm.nih.gov/geo/query/acc.cgi?acc=GSE12649	https://www.ncbi.nlm.nih.gov/pubmed/15563509
MAYCOXALL	Homo sapiens	gene expression analysis in postmortem tissue from the prefrontal cortex (Broadmann area 10)	28	23	anterior prefrontal cortex	region	[HG-U133_Plus_2] Affymetrix Human Genome U133 Plus 2.0 Array (microarray)	https://www.ncbi.nlm.nih.gov/geo/query/acc.cgi?acc=GSE17612	https://pubmed.ncbi.nlm.nih.gov/19255580/
MAYCOXFEMALE	Homo sapiens	gene expression analysis in postmortem tissue from the prefrontal cortex (Broadmann area 10)	9	11	anterior prefrontal cortex	region	[HG-U133_Plus_2] Affymetrix Human Genome U133 Plus 2.0 Array (microarray)	https://www.ncbi.nlm.nih.gov/geo/query/acc.cgi?acc=GSE17612	https://pubmed.ncbi.nlm.nih.gov/19255580/
MAYCOXMALE	Homo sapiens	gene expression analysis in postmortem tissue from the prefrontal cortex (Broadmann area 10)	19	12	anterior prefrontal cortex	region	[HG-U133_Plus_2] Affymetrix Human Genome U133 Plus 2.0 Array (microarray)	https://www.ncbi.nlm.nih.gov/geo/query/acc.cgi?acc=GSE17612	https://pubmed.ncbi.nlm.nih.gov/19255580/
PIETERSENALLPARVALBUMIN	Homo sapiens	Investigation into the dysregulation of the pyramidal cell network function by the soma- and axon-targeting inhibitory neurons that contain the calcium-binding protein parvalbumin - which is a core pathophysilogical feature of schizophrenia	8	8	parvalbumin-immunoreactive neurons in the superior temporal cortex	cell	[U133_X3P] Affymetrix Human X3P Array (microarray)	https://www.ncbi.nlm.nih.gov/geo/query/acc.cgi?acc=GSE46509	https://www.ncbi.nlm.nih.gov/pubmed/24628518
PIETERSENALLPYRAMIDAL	Homo sapiens	analysis of molecular profiles of pyramidal cell dysfunction in the superior tempral cortex in schizophrenia	9	9	postmortem pyramidal neurons from superior temporal cortex tissue	cell	[U133_X3P] Affymetrix Human X3P Array (microarray)	https://www.ncbi.nlm.nih.gov/geo/query/acc.cgi?acc=GSE37981	https://www.ncbi.nlm.nih.gov/pubmed/24702465
PIETERSENFEMALEPARVALBUMIN	Homo sapiens	Investigation into the dysregulation of the pyramidal cell network function by the soma- and axon-targeting inhibitory neurons that contain the calcium-binding protein parvalbumin - which is a core pathophysilogical feature of schizophrenia	4	4	parvalbumin-immunoreactive neurons in the superior temporal cortex	cell	[U133_X3P] Affymetrix Human X3P Array (microarray)	https://www.ncbi.nlm.nih.gov/geo/query/acc.cgi?acc=GSE46509	https://www.ncbi.nlm.nih.gov/pubmed/24628518
PIETERSENFEMALEPYRAMIDAL	Homo sapiens	analysis of molecular profiles of pyramidal cell dysfunction in the superior tempral cortex in schizophrenia	5	5	postmortem pyramidal neurons from superior temporal cortex tissue	cell	[U133_X3P] Affymetrix Human X3P Array (microarray)	https://www.ncbi.nlm.nih.gov/geo/query/acc.cgi?acc=GSE37981	https://www.ncbi.nlm.nih.gov/pubmed/24702465
PIETERSENMALEPARVALBUMIN	Homo sapiens	Investigation into the dysregulation of the pyramidal cell network function by the soma- and axon-targeting inhibitory neurons that contain the calcium-binding protein parvalbumin - which is a core pathophysilogical feature of schizophrenia	4	4	parvalbumin-immunoreactive neurons in the superior temporal cortex	cell	[U133_X3P] Affymetrix Human X3P Array (microarray)	https://www.ncbi.nlm.nih.gov/geo/query/acc.cgi?acc=GSE46509	https://www.ncbi.nlm.nih.gov/pubmed/24628518
PIETERSENMALEPYRAMIDAL	Homo sapiens	analysis of molecular profiles of pyramidal cell dysfunction in the superior tempral cortex in schizophrenia	4	4	postmortem pyramidal neurons from superior temporal cortex tissue	cell	[U133_X3P] Affymetrix Human X3P Array (microarray)	https://www.ncbi.nlm.nih.gov/geo/query/acc.cgi?acc=GSE37981	https://www.ncbi.nlm.nih.gov/pubmed/24702465
STANLEY_ON_OFF_MEDS_SCZ	Homo sapiens	gene expression analysis in the dorsolateral prefrontal cortex (DLPFC) and anterior cingulate cortex (ACC)	20 DLPFC, 22 ACC	20 DLPFC, 22 ACC	Postmortem DLPFC & ACC	region		https://www.stanleyresearch.org/programs/brain_collection.asp	https://www.stanleyresearch.org
GSE118941-SETD1_KD_VS_CTL-ARRAY	Homo sapiens	SETD1A knockdown (two separate RNAi conditions) vs. control in human neuroblastoma cell line (SH-SY5Y)	4 siRNA1, 4 siRNA2	4	SH-SY5Y cells	cell	Illumina HumanHT-12 V4.0 expression beadchip (microarray)	https://www.ncbi.nlm.nih.gov/geo/query/acc.cgi?acc=GSE118941	https://www.ncbi.nlm.nih.gov/pmc/articles/PMC6528089/
GSE62105-SZCP_VS_CTL-ARRAY	Homo sapiens	Biopsy of primary human fibroblasts from a 48 year old woman with DSM_IV-Clozapine resistant schizophrenia vs. control	5 replicates of schizophrenia neuron progenitor cells, 6 hiPSC (one patient)	5 replicates from one patient	neuron precursor cells from patient with treatment resistent schizophrenia	cell	Agilent-014850 Whole Human Genome Microarray 4x44K G4112F (Feature Number version)	https://www.ncbi.nlm.nih.gov/geo/query/acc.cgi?acc=GSE62105	https://bmcmedgenomics.biomedcentral.com/articles/10.1186/s12920-015-0098-9

## Sheet: Supplementary Table 3
Bipolar Disorder Dataset Name (n=55)	Species	Data Details	Case	Control	Source of Tissue or Cells	Level (Cell or Region) - For Brain	Platform/Sequencing Technique	Dataset	Associated Manuscript
IWAMOTO_BA10_BPD	Homo sapiens	50 postmortem brains obtained from the Stanley Medical Research Institute and used for DNA microarray analysis. Fresh frozen samples were used for RNA extraction	11	15	postmortem brain tissue samples from prefrontal cortex (Brodmann Area 10)	region	[HG_U95Av2] Affymetrix Human Genome U95 Version 2 Array (RNA-seq)	https://www.ncbi.nlm.nih.gov/geo/query/acc.cgi?acc=GSE12654	https://pubmed.ncbi.nlm.nih.gov/14743183/
IWAMOTO_BA46_BPD	Homo sapiens	102 postmortem brains obtained from the Stanley Medical Research Institute and used for DNA microarray analysis. Fresh frozen samples were used for RNA extraction.	33	34	postmortem brain tissue samples from prefrontal cortex (Brodmann Area 46)	region	[HG-U133A] Affymetrix Human Genome U133A Array	https://www.ncbi.nlm.nih.gov/geo/query/acc.cgi?acc=GSE12649	https://www.ncbi.nlm.nih.gov/pubmed/15563509
STANLEY_ON_OFF_MEDS_BPD	Homo sapiens	Gene expression analysis in the dorsolateral prefrontal cortex (DLPFC) and anterior cingulate cortex (ACC)	20 DLPFC, 22 ACC	20 DLPFC, 22 ACC	Postmortem DLPFC & ACC	region		https://www.stanleyresearch.org/programs/brain_collection.asp	https://www.stanleyresearch.org
RAMAKER_FEMALE_BPD_ANCG_DGE	Homo Sapiens, Mus musculus	RNA sequencing on tissue from the anterior cingulate cortex, dorsolateral prefrontal cortex, and nucleus accumbens from three groups of patients each diagnosed with schizophrenia, bipolar disorder, or major depressive disorder	8	3	postmortem brain tissue from anterior cingulate cortex	region	Illumina NextSeq 500 , Illumina NextSeq 500, Illumina NextSeq 500 (RNA-seq)	https://www.ncbi.nlm.nih.gov/geo/query/acc.cgi?acc=GSE80655	https://pubmed.ncbi.nlm.nih.gov/28754123/
RAMAKER_FEMALE_BPD_DLPFC_DGE	Homo Sapiens, Mus musculus	RNA sequencing on tissue from the anterior cingulate cortex, dorsolateral prefrontal cortex, and nucleus accumbens from three groups of patients each diagnosed with schizophrenia, bipolar disorder, or major depressive disorder	7	3	postmortem brain tissue from dorsolateral prefrontal cortex	region	Illumina NextSeq 500 , Illumina NextSeq 500, Illumina NextSeq 500 (RNA-seq)	https://www.ncbi.nlm.nih.gov/geo/query/acc.cgi?acc=GSE80655	https://pubmed.ncbi.nlm.nih.gov/28754123/
RAMAKER_FEMALE_BPD_NACC_DGE	Homo Sapiens, Mus musculus	RNA sequencing on tissue from the anterior cingulate cortex, dorsolateral prefrontal cortex, and nucleus accumbens from three groups of patients each diagnosed with schizophrenia, bipolar disorder, or major depressive disorder	8	2	postmortem brain tissue from nucleus accumbens	region	Illumina NextSeq 500 , Illumina NextSeq 500, Illumina NextSeq 500 (RNA-seq)	https://www.ncbi.nlm.nih.gov/geo/query/acc.cgi?acc=GSE80655	https://pubmed.ncbi.nlm.nih.gov/28754123/
RAMAKER_MALE_BPD_ANCG_DGE	Homo Sapiens, Mus musculus	RNA sequencing on tissue from the anterior cingulate cortex, dorsolateral prefrontal cortex, and nucleus accumbens from three groups of patients each diagnosed with schizophrenia, bipolar disorder, or major depressive disorder	16	21	postmortem brain tissue from anterior cingulate cortex	region	Illumina NextSeq 500 , Illumina NextSeq 500, Illumina NextSeq 500 (RNA-seq)	https://www.ncbi.nlm.nih.gov/geo/query/acc.cgi?acc=GSE80655	https://pubmed.ncbi.nlm.nih.gov/28754123/
RAMAKER_MALE_BPD_DLPFC_DGE	Homo Sapiens, Mus musculus	RNA sequencing on tissue from the anterior cingulate cortex, dorsolateral prefrontal cortex, and nucleus accumbens from three groups of patients each diagnosed with schizophrenia, bipolar disorder, or major depressive disorder	16	21	postmortem brain tissue from dorsolateral prefrontal cortex	region	Illumina NextSeq 500 , Illumina NextSeq 500, Illumina NextSeq 500 (RNA-seq)	https://www.ncbi.nlm.nih.gov/geo/query/acc.cgi?acc=GSE80655	https://pubmed.ncbi.nlm.nih.gov/28754123/
RAMAKER_MALE_BPD_NACC_DGE	Homo Sapiens, Mus musculus	RNA sequencing on tissue from the anterior cingulate cortex, dorsolateral prefrontal cortex, and nucleus accumbens from three groups of patients each diagnosed with schizophrenia, bipolar disorder, or major depressive disorder	16	20	postmortem brain tissue from nucleus accumbens	region	Illumina NextSeq 500 , Illumina NextSeq 500, Illumina NextSeq 500 (RNA-seq)	https://www.ncbi.nlm.nih.gov/geo/query/acc.cgi?acc=GSE80655	https://pubmed.ncbi.nlm.nih.gov/28754123/
GSE112523_BD	Homo Sapiens	DNA methylation in neuronal nuclei (NeuN+) isolated by flow cytometry from post-mortem frontal cortex of the brain	26	27	postmortem brain tissue in the frontal cortex	region	Illumina NextSeq 500 (RNA-seq)	https://www.ncbi.nlm.nih.gov/geo/query/acc.cgi?acc=GSE112523	https://pubmed.ncbi.nlm.nih.gov/31053723/
GSE124326_BP1	Homo Sapiens	Performed a differential expression analysis in a well-characterized BD case-control sample by RNA sequencing of whole blood	240	240	peripheral whole blood	cell	Illumina HiSeq 2500 (RNA-seq)	https://www.ncbi.nlm.nih.gov/geo/query/acc.cgi?acc=GSE124326	https://pubmed.ncbi.nlm.nih.gov/31589133/
GSE124326_BP2	Homo Sapiens	Performed a differential expression analysis in a well-characterized BD case-control sample by RNA sequencing of whole blood	240	240	peripheral whole blood	cell	Illumina HiSeq 2500 (RNA-seq)	https://www.ncbi.nlm.nih.gov/geo/query/acc.cgi?acc=GSE124326	https://pubmed.ncbi.nlm.nih.gov/31589133/
GSE13357-REGIONAL_MICROGLIA_EXP_IN_BPD_VS_MULTISYSTEM_ATROPHY	Homo Sapiens	Report the generation of induced pluripotent stem cells (iPSCs) from adult rat cells and demonstrate that the iPSC technique provides a feasible approach to establish pluripotent stem cells for a species	3	3	human embryonic stem cells	cell	Agilent-014850 Whole Human Genome Microarray 4x44K G4112F (Probe Name version)	https://0-www-ncbi-nlm-nih-gov.brum.beds.ac.uk/geo/query/acc.cgi?acc=GSM337191	https://pubmed.ncbi.nlm.nih.gov/19097959/
GSE134497-CEREBRAL_ORGANOIDS_BPD_VS_CTRL	Homo Sapiens	Total RNA sequecing for human induced pluripotent derived cerebral organoids from healthy controls and bipolar disorder	8	8	human induced pluripotent derived cerebral organoids	cell	Illumina NovaSeq 6000 (RNA-seq)	https://www.ncbi.nlm.nih.gov/geo/query/acc.cgi?acc=GSE134497	https://www.ncbi.nlm.nih.gov/pmc/articles/PMC7168850/
GSE157509 _BDVNeurotypical	Homo Sapiens	Examined responses to inflammation in astrocytes from induced pluripotent stem cells derived from healthy controls and bipolar disorder patients.	19	14	human induced pluripotent cells	cells	Illumina HiSeq 2500 (RNA-seq)	https://www.ncbi.nlm.nih.gov/geo/query/acc.cgi?acc=GSE157509	https://pubmed.ncbi.nlm.nih.gov/33667413/
GSE159487_-DEFICIENT_LEFT_EXPRESSION_IN_LITHIUM_NONRESPONSIVE_BPD_SUBJECTS_VS_CTRL	Homo Sapiens	Induced pluripotent stem cell modeling of BD using hippocampal dentate gyrus-like neurons derived from Li-responsive (LR) and Li-non-responsive (NR) patients	3 BD patients responsive to Li and 3 BD patients non responsive to Li	4	Epstein-Barr virus-immortalized B-lymphocytes - induced pluripotent cells	cells	Illumina HiSeq 2500 (RNA-seq)	https://www.ncbi.nlm.nih.gov/geo/query/acc.cgi?acc=GSE159487	https://pubmed.ncbi.nlm.nih.gov/33398088/
GSE159487_-DEFICIENT_LEFT_EXPRESSION_IN_LITHIUM_RESPONSIVE_BPD_SUBJECTS_VS_CTRL	Homo Sapiens	Induced pluripotent stem cell modeling of BD using hippocampal dentate gyrus-like neurons derived from Li-responsive (LR) and Li-non-responsive (NR) patients	3 BD patients responsive to Li and 3 BD patients non responsive to Li	4	Epstein-Barr virus-immortalized B-lymphocytes - induced pluripotent cells	cells	Illumina HiSeq 2500 (RNA-seq)	https://www.ncbi.nlm.nih.gov/geo/query/acc.cgi?acc=GSE159487	https://pubmed.ncbi.nlm.nih.gov/33398088/
GSE160761_ACY957_VS_VEHICLE	Homo Sapiens	RNA sequencing in both mice and human induced pluripotent stem cells (iPSCs) derived from bipolar patients	8	8	human induced pluripotent cells	cells	Illumina NextSeq 500 (RNA-seq)	https://www.ncbi.nlm.nih.gov/geo/query/acc.cgi?acc=GSE160761	https://pubmed.ncbi.nlm.nih.gov/33235333/
GSE160761_VPA_VS_VEHICLE	Homo Sapiens	RNA sequencing in both mice and human induced pluripotent stem cells (iPSCs) derived from bipolar patients	8	8	human induced pluripotent cells	cells	Illumina NextSeq 500 (RNA-seq)	https://www.ncbi.nlm.nih.gov/geo/query/acc.cgi?acc=GSE160761	https://pubmed.ncbi.nlm.nih.gov/33235333/
GSE175477_MT_BDVSWT	Homo Sapiens	Investigation of extensive bioenergetic, metabolomic and RNAseq studies on heteroplasmic patient-derived cells carrying the most prevalent disease related mtDNA mutation, the m.3243 A > G.	2	2	heteroplasmic patient-derived cells	cells	Illumina MiSeq (RNA-seq)	https://www.ncbi.nlm.nih.gov/geo/query/acc.cgi?acc=GSE175477	https://pubmed.ncbi.nlm.nih.gov/34737295/
GSE175477_MT_MDDVSWT	Homo Sapiens	Investigation of extensive bioenergetic, metabolomic and RNAseq studies on heteroplasmic patient-derived cells carrying the most prevalent disease related mtDNA mutation, the m.3243 A > G.	2	2	heteroplasmic patient-derived cells	cells	Illumina MiSeq (RNA-seq)	https://www.ncbi.nlm.nih.gov/geo/query/acc.cgi?acc=GSE175477	https://pubmed.ncbi.nlm.nih.gov/34737295/
GSE179921_TCF7L2_KD_IN_HUMAN_IPSC-DERIVED_ASTROCYTES_VS_CTRL	Homo Sapiens	TCF7L2 was knocked-down (KD) in human iPSC-derived Astrocytes. Additionally, TCF7L2 lncRNA was KD in astrocytes. RNA-seq was then conducted to compare the transcriptomes of KD and wildtype conditions.	2	2	heteroplasmic patient-derived cells	cells	Illumina MiSeq (RNA-seq)	https://www.ncbi.nlm.nih.gov/geo/query/acc.cgi?acc=GSE179921	https://pubmed.ncbi.nlm.nih.gov/34535768/
GSE179921_TCF7L2_LNCRNA_KD_IN_HUMAN_IPSC-DERIVED_ASTROCYTES_VS_CTRL	Homo Sapiens	TCF7L2 was knocked-down (KD) in human iPSC-derived Astrocytes. Additionally, TCF7L2 lncRNA was KD in astrocytes. RNA-seq was then conducted to compare the transcriptomes of KD and wildtype conditions.	2	2	heteroplasmic patient-derived cells	cells	Illumina MiSeq (RNA-seq)	https://www.ncbi.nlm.nih.gov/geo/query/acc.cgi?acc=GSE179921	https://pubmed.ncbi.nlm.nih.gov/34535768/
GSE184930_HIGH LITHIUM_VS_CONTROL	Homo Sapiens	Chronic effects of low (0.75 mM) and high (2.25 mM) doses of lithium on human hippocampal progenitor cells	4	4	human shippocampal progenitor cell line	cells	Illumina HiSeq 4000 (RNA-seq)	https://www.ncbi.nlm.nih.gov/geo/query/acc.cgi?acc=GSE184930	https://pubmed.ncbi.nlm.nih.gov/34718328/
GSE184930_LOW LITHIUM_VS_CONTROL	Homo Sapiens	Chronic effects of low (0.75 mM) and high (2.25 mM) doses of lithium on human hippocampal progenitor cells	3	4	human hippocampal progenitor cell line	cells	Illumina HiSeq 4000 (RNA-seq)	https://www.ncbi.nlm.nih.gov/geo/query/acc.cgi?acc=GSE184930	https://pubmed.ncbi.nlm.nih.gov/34718328/
GSE202537_CAUDATE_BD	Homo Sapiens	Gene expression in human postmortem striatal subregions in subjects with psychosis	36	36	postmortem striatal brain tissue from caudate	region	Illumina NextSeq 500 (RNA-seq)	https://www.ncbi.nlm.nih.gov/geo/query/acc.cgi?acc=GSE202537	https://pubmed.ncbi.nlm.nih.gov/36302706/
GSE202537_CAUDATE_SZ	Homo Sapiens	Gene expression in human postmortem striatal subregions in subjects with psychosis	36	36	postmortem striatal brain tissue from caudate	region	Illumina NextSeq 500 (RNA-seq)	https://www.ncbi.nlm.nih.gov/geo/query/acc.cgi?acc=GSE184930	https://pubmed.ncbi.nlm.nih.gov/36302706/
GSE202537_NAC_BD	Homo Sapiens	Gene expression in human postmortem striatal subregions in subjects with psychosis	36	36	postmortem striatal brain tissue from nucleus accumbens	region	Illumina NextSeq 500 (RNA-seq)	https://www.ncbi.nlm.nih.gov/geo/query/acc.cgi?acc=GSE184930	https://pubmed.ncbi.nlm.nih.gov/36302706/
GSE202537_NAC_SZ	Homo Sapiens	Gene expression in human postmortem striatal subregions in subjects with psychosis	36	36	postmortem striatal brain tissue from nucleus accumbens	region	Illumina NextSeq 500 (RNA-seq)	https://www.ncbi.nlm.nih.gov/geo/query/acc.cgi?acc=GSE184930	https://pubmed.ncbi.nlm.nih.gov/36302706/
GSE202537_PUTAMEN_BD	Homo Sapiens	Gene expression in human postmortem striatal subregions in subjects with psychosis	36	36	postmortem striatal brain tissue from putamen	region	Illumina NextSeq 500 (RNA-seq)	https://www.ncbi.nlm.nih.gov/geo/query/acc.cgi?acc=GSE184930	https://pubmed.ncbi.nlm.nih.gov/36302706/
GSE202537_PUTAMEN_SZ	Homo Sapiens	Gene expression in human postmortem striatal subregions in subjects with psychosis	36	36	postmortem striatal brain tissue from putamen	region	Illumina NextSeq 500 (RNA-seq)	https://www.ncbi.nlm.nih.gov/geo/query/acc.cgi?acc=GSE184930	https://pubmed.ncbi.nlm.nih.gov/36302706/
GSE205422_LITHIUM_VS_CONTROL	Homo Sapiens	Identification of functional genes and pathways that distinguish BD Li responders (LR) from BD Li non-responders (NR)	6 Lithium responders, 6 Lithium non-responders	15	iPSC-derived neurons	cells	Illumina HiSeq 2500 (RNA-seq)	https://www.ncbi.nlm.nih.gov/geo/query/acc.cgi?acc=GSE205422	https://pubmed.ncbi.nlm.nih.gov/36991131/
GSE42546_BIPOLAR_VS_CONTROL	Homo Sapiens	Transcriptome of dentate gyrus (DG) granule cells in postmortem human hippocampus in 79 subjects with mental illness	15	15	postmortem brain tissue from the dentate gyrus (DG) granule	cells	AB SOLiD 4 System (RNA-seq)	https://www.ncbi.nlm.nih.gov/geo/query/acc.cgi?acc=GSE42546	https://pubmed.ncbi.nlm.nih.gov/24594777/
GSE42546_DEPRESSION_VS_CONTROL	Homo Sapiens	Transcriptome of dentate gyrus (DG) granule cells in postmortem human hippocampus in 79 subjects with mental illness	15	15	postmortem brain tissue from the dentate gyrus (DG) granule	cells	AB SOLiD 4 System (RNA-seq)	https://www.ncbi.nlm.nih.gov/geo/query/acc.cgi?acc=GSE42546	https://pubmed.ncbi.nlm.nih.gov/24594777/
GSE42546_SCHIZOPHRENIA_VS_CONTROL	Homo Sapiens	Transcriptome of dentate gyrus (DG) granule cells in postmortem human hippocampus in 79 subjects with mental illness	15	15	postmortem brain tissue from the dentate gyrus (DG) granule	cells	AB SOLiD 4 System (RNA-seq)	https://www.ncbi.nlm.nih.gov/geo/query/acc.cgi?acc=GSE42546	https://pubmed.ncbi.nlm.nih.gov/24594777/
GSE53239_DLPFC_BPD_VS_CTRL	Homo Sapiens	RNA-seq to survey the brain transcriptome in high-quality postmortem dorsolateral prefrontal cortex	11	11	postmortem brain tissue from the dorsolateral prefrontal cortex	region	Illumina HiSeq 1000 (Homo sapiens), Illumina Genome Analyzer II (Homo sapiens)	https://www.ncbi.nlm.nih.gov/geo/query/acc.cgi?acc=GSE53239	https://pubmed.ncbi.nlm.nih.gov/24393808/
GSE77131-SCALP_VS_DURA_DERIVED_CULTURE_FIBROBLASTS	Homo Sapiens	Genome-wide DNA methylation and transcriptome data of dural and scalp fibroblasts	11	11	fibroblasts	cell	Illumina HiSeq 2000 (RNA-seq)	https://www.ncbi.nlm.nih.gov/geo/query/acc.cgi?acc=GSE77131	https://www.ncbi.nlm.nih.gov/pmc/articles/PMC4767228/
GSE78936_BA11_BD	Homo Sapiens	RNA sequencing of postmortem brain tissue from three brain regions of patients with BD	16	12	postmortem brain tissue from the orbitofrontal cortex (Brodmann Area 11)	region	Illumina HiSeq 2000 (RNA-seq)	https://www.ncbi.nlm.nih.gov/geo/query/acc.cgi?acc=GSE78936	https://www.ncbi.nlm.nih.gov/pmc/articles/PMC5342065/
GSE78936_BA11_SZ	Homo Sapiens	RNA sequencing of postmortem brain tissue from three brain regions of patients with BD	16	12	postmortem brain tissue from the orbitofrontal cortex (Brodmann Area 11)	region	Illumina HiSeq 2000 (RNA-seq)	https://www.ncbi.nlm.nih.gov/geo/query/acc.cgi?acc=GSE78936	https://www.ncbi.nlm.nih.gov/pmc/articles/PMC5342065/
GSE78936_BA24_BD	Homo Sapiens	RNA sequencing of postmortem brain tissue from three brain regions of patients with BD	7	6	postmortem brain tissue from the anterior cingulate cortex (Brodmann area 24)	region	Illumina HiSeq 2000 (RNA-seq)	https://www.ncbi.nlm.nih.gov/geo/query/acc.cgi?acc=GSE78936	https://www.ncbi.nlm.nih.gov/pmc/articles/PMC5342065/
GSE78936_BA24_SZ	Homo Sapiens	RNA sequencing of postmortem brain tissue from three brain regions of patients with BD	6	6	postmortem brain tissue from the anterior cingulate cortex (Brodmann area 24)	region	Illumina HiSeq 2000 (RNA-seq)	https://www.ncbi.nlm.nih.gov/geo/query/acc.cgi?acc=GSE78936	https://www.ncbi.nlm.nih.gov/pmc/articles/PMC5342065/
GSE78936_BA9_BD	Homo Sapiens	RNA sequencing of postmortem brain tissue from three brain regions of patients with BD	7	6	postmortem brain tissue from dorsolateral prefrontal cortex (Brodmann Area 9)	region	Illumina HiSeq 2000 (RNA-seq)	https://www.ncbi.nlm.nih.gov/geo/query/acc.cgi?acc=GSE78936	https://www.ncbi.nlm.nih.gov/pmc/articles/PMC5342065/
GSE78936_BA9_SZ	Homo Sapiens	RNA sequencing of postmortem brain tissue from three brain regions of patients with BD	6	6	postmortem brain tissue from dorsolateral prefrontal cortex (Brodmann Area 9)	region	Illumina HiSeq 2000 (RNA-seq)	https://www.ncbi.nlm.nih.gov/geo/query/acc.cgi?acc=GSE78936	https://www.ncbi.nlm.nih.gov/pmc/articles/PMC5342065/
GSE80336_BIPOLAR_VS_CONTROL	Homo Sapiens	Transcriptome sequencing of the postmortem human dorsal striatum comparing bipolar and control subjects	18	17	postmortem (human dorsal striatum)	region	Illumina HiSeq 2000 (RNA-seq)	https://www.ncbi.nlm.nih.gov/geo/query/acc.cgi?acc=GSE80336	https://pubmed.ncbi.nlm.nih.gov/27350034/
GSE80655_BD+ANCG_VS_CONTROl	Homo Sapiens	Transcriptome sequencing of postmortem human dorsal striatum tissue from patients with bipolar	24	24	postmortem brain tissue from the dorsal striatum	region	Illumina HiSeq 2000 (RNA-seq)	https://www.ncbi.nlm.nih.gov/geo/query/acc.cgi?acc=GSE80655	https://pubmed.ncbi.nlm.nih.gov/27350034/
GSE80655_BD+DLPFC_VS_CONTROl	Homo Sapiens	Transcriptome sequencing of postmortem human dorsal striatum tissue from patients with bipolar	23	24	postmortem brain tissue from the dorsal striatum	region	Illumina HiSeq 2000 (RNA-seq)	https://www.ncbi.nlm.nih.gov/geo/query/acc.cgi?acc=GSE80655	https://pubmed.ncbi.nlm.nih.gov/27350034/
GSE80655_BD+NACC_VS_CONTROL	Homo Sapiens	Transcriptome sequencing of postmortem human dorsal striatum tissue from patients with bipolar	24	22	postmortem brain tissue from the dorsal striatum	region	Illumina HiSeq 2000 (RNA-seq)	https://www.ncbi.nlm.nih.gov/geo/query/acc.cgi?acc=GSE80655	https://pubmed.ncbi.nlm.nih.gov/27350034/
GSE80655_MDD+ANCG_VS_CONTROL	Homo Sapiens	Transcriptome sequencing of postmortem human dorsal striatum tissue from patients with bipolar	24	24	postmortem brain tissue from the dorsal striatum	region	Illumina HiSeq 2000 (RNA-seq)	https://www.ncbi.nlm.nih.gov/geo/query/acc.cgi?acc=GSE80655	https://pubmed.ncbi.nlm.nih.gov/27350034/
GSE80655_MDD+DLPFC_VS_CONTROL	Homo Sapiens	Transcriptome sequencing of postmortem human dorsal striatum tissue from patients with bipolar	23	24	postmortem brain tissue from the dorsal striatum	region	Illumina HiSeq 2000 (RNA-seq)	https://www.ncbi.nlm.nih.gov/geo/query/acc.cgi?acc=GSE80655	https://pubmed.ncbi.nlm.nih.gov/27350034/
GSE80655_MDD+NACC_VS_CONTROL	Homo Sapiens	Transcriptome sequencing of postmortem human dorsal striatum tissue from patients with bipolar	22	22	postmortem brain tissue from the dorsal striatum	region	Illumina HiSeq 2000 (RNA-seq)	https://www.ncbi.nlm.nih.gov/geo/query/acc.cgi?acc=GSE80655	https://pubmed.ncbi.nlm.nih.gov/27350034/
GSE80655__SZ+ANCG_VS_CONTROL	Homo Sapiens	Transcriptome sequencing of postmortem human dorsal striatum tissue from patients with bipolar	24	24	postmortem brain tissue from the dorsal striatum	region	Illumina HiSeq 2000 (RNA-seq)	https://www.ncbi.nlm.nih.gov/geo/query/acc.cgi?acc=GSE80655	https://pubmed.ncbi.nlm.nih.gov/27350034/
GSE80655_SZ+DLPFC_VS_CONTROL	Homo Sapiens	Transcriptome sequencing of postmortem human dorsal striatum tissue from patients with bipolar	24	24	postmortem brain tissue from the dorsal striatum	region	Illumina HiSeq 2000 (RNA-seq)	https://www.ncbi.nlm.nih.gov/geo/query/acc.cgi?acc=GSE80655	https://pubmed.ncbi.nlm.nih.gov/27350034/
GSE80655_SZ+NACC_VS_CONTROL	Homo Sapiens	Transcriptome sequencing of postmortem human dorsal striatum tissue from patients with bipolar	23	22	postmortem brain tissue from the dorsal striatum	region	Illumina HiSeq 2000 (RNA-seq)	https://www.ncbi.nlm.nih.gov/geo/query/acc.cgi?acc=GSE80655	https://pubmed.ncbi.nlm.nih.gov/27350034/
GSE81396-NUCLEUS_BPD_VS_CTRL	Homo Sapiens	RNA-sequencing and 5′RLM-RACE studies of the human putamen and caudate nucleus	4	4	medium spiny neurons of the human striatum	cells	Illumina HiSeq 2000 (RNA-seq)	https://www.ncbi.nlm.nih.gov/geo/query/acc.cgi?acc=GSE81396	https://pubmed.ncbi.nlm.nih.gov/28042091/
GSE81396-PUTAMEN_BPD_VS_CTRL	Homo Sapiens	RNAseq libraries generated from putamen and caudate nucleus tissues from 4 healthy control individuals and 4 individuals with bipolar disorder.	4	4	medium spiny neurons of the human striatum	cells	Illumina HiSeq 2000 (RNA-seq)	https://www.ncbi.nlm.nih.gov/geo/query/acc.cgi?acc=GSE81396	https://pubmed.ncbi.nlm.nih.gov/28042091/

## Sheet: Supplementary Table 4
Major Depressive Disorder Dataset Name (n=36)	Species	Data Details	Case	Control	Source of Tissue or Cells	Level (Cell or Region) - For Brain	Platform/Sequencing Technique	Dataset	Associated Manuscript
PANTAZATOSMDDVSMDD-S_GSE101521	Homo sapiens	Whole-exome gene and exon expression in non-psychiatric controls, major depressive disorder suicides, and major depressive disorder non-suicides in the dorsal lateral prefrontal cortex of sudden death medication-free individuals post mortem	9	21	postmortem brain tissue samples from the dorsolateral prefrontal cortex	region	Illumina MiSeq (Homo sapiens), Illumina HiSeq 2500 (Homo sapiens) (RNA-Seq)	https://ncbi.nlm.nih.gov/geo/query/acc.cgi?acc=GSE101521	https://www.ncbi.nlm.nih.gov/pmc/articles/PMC5313378/
PANTAZATOSCTLVSMDD_GSE101521	Homo sapiens	Whole-exome gene and exon expression in non-psychiatric controls, major depressive disorder suicides, and major depressive disorder non-suicides in the dorsal lateral prefrontal cortex of sudden death medication-free individuals post mortem	17	29	postmortem brain tissue samples from the dorsolateral prefrontal cortex	region	Illumina MiSeq (Homo sapiens), Illumina HiSeq 2500 (Homo sapiens) (RNA-Seq)	https://ncbi.nlm.nih.gov/geo/query/acc.cgi?acc=GSE101521	https://www.ncbi.nlm.nih.gov/pmc/articles/PMC5313378/
KOHEN_DG_CTLVSMDD_GSE42546	Homo sapiens	Investigated the transcriptome of dentate gyrus (DG) granule cells in postmortem human hippocampus in 79 subjects with mental illness (schizophrenia, bipolar disorder, major depression) and nonpsychiatric controls	15	15	postmortem brain tissue samples from the dorsolateral prefrontal cortex	cell	AB SOLiD 4 System (Homo sapiens) (RNA-Seq)	https://ncbi.nlm.nih.gov/geo/query/acc.cgi?acc=GSE42546	https://pubmed.ncbi.nlm.nih.gov/24594777/
DURIC_CA1_CTLVSMDD_GSE24095	Homo sapiens	Tested the role of altered MKP-1 expression in rat and mouse models of depression in the hippocampal subfields of subjects with MDD compared to matched controls.	21	18	postmortem brain tissue samples from the cerebral cortex	region	Microarrays Inc. Human Genomic 49K MI Ready Array [HEEBO]	https://ncbi.nlm.nih.gov/geo/query/acc.cgi?acc=GSE24095	https://pubmed.ncbi.nlm.nih.gov/20953200/
GANDAL_MDD	Homo sapiens	Transcriptomic profiling as a quantitative readout of molecular brain-based phenotypes across 5 major psychiatric disorders, including autism (ASD), schizophrenia (SCZ), bipolar disorder (BD), depression (MDD), and alcoholism (AAD), compared with matched controls	87	293	postmortem brain tissue samples from the hippocampus	region	Illumina HumanRef-8 v3.0 expression beadchip, [HuGene-1_0-st] Affymetrix Human Gene 1.0 ST Array [transcript (gene) version], [HG-U133_Plus_2] Affymetrix Human Genome U133 Plus 2.0 Array, [HG-U133A] Affymetrix Human Genome U133A Array, Agilent-012391 Whole Human Genome Oligo Microarray G4112A (Feature Number version)	https://www.ncbi.nlm.nih.gov/geo/query/acc.cgi?acc=GSE28521, https://www.ncbi.nlm.nih.gov/geo/query/acc.cgi?acc=GSE28475, https://www.ncbi.nlm.nih.gov/geo/query/acc.cgi?acc=GSE35978, https://ncbi.nlm.nih.gov/geo/query/acc.cgi?acc=gse53987, https://www.ncbi.nlm.nih.gov/geo/query/acc.cgi?acc=GSE17612, https://www.ncbi.nlm.nih.gov/geo/query/acc.cgi?acc=GSE21138, https://www.ncbi.nlm.nih.gov/geo/quer…	https://www.ncbi.nlm.nih.gov/pmc/articles/PMC5898828/
DLPFC_MALESMDD	Homo sapiens	A comprehensive characterization of male and female transcriptional profiles associated with MDD across six brain regions	13	13	postmortem brain tissue from the dorsolateral prefrontal cortex (Brodman area 8/9)	region	Illumina HiSeq 2000 (Homo sapiens), Illumina HiSeq 2000 (Mus musculus) (RNA-seq)	https://ncbi.nlm.nih.gov/geo/query/acc.cgi?acc=GSE102556	https://pubmed.ncbi.nlm.nih.gov/28825715/
DLPFC_FEMALESMDD	Homo sapiens	A comprehensive characterization of male and female transcriptional profiles associated with MDD across six brain regions	13	9	postmortem brain tissue from the dorsolateral prefrontal cortex	region	Illumina HiSeq 2000 (Homo sapiens), Illumina HiSeq 2000 (Mus musculus) (RNA-seq)	https://ncbi.nlm.nih.gov/geo/query/acc.cgi?acc=GSE102556	https://pubmed.ncbi.nlm.nih.gov/28825715/
AINS_MALESMDD	Homo sapiens	A comprehensive characterization of male and female transcriptional profiles associated with MDD across six brain regions	13	13	postmortem brain tissue from the anterior insula	region	Illumina HiSeq 2000 (Homo sapiens), Illumina HiSeq 2000 (Mus musculus) (RNA-seq)	https://ncbi.nlm.nih.gov/geo/query/acc.cgi?acc=GSE102556	https://pubmed.ncbi.nlm.nih.gov/28825715/
AINS_FEMALESMDD	Homo sapiens	A comprehensive characterization of male and female transcriptional profiles associated with MDD across six brain regions	13	9	postmortem brain tissue from the dorsolateral prefrontal cortex	region	Illumina HiSeq 2000 (Homo sapiens), Illumina HiSeq 2000 (Mus musculus) (RNA-seq)	https://ncbi.nlm.nih.gov/geo/query/acc.cgi?acc=GSE102556	https://pubmed.ncbi.nlm.nih.gov/28825715/
BA11_MALESMDD	Homo sapiens	A comprehensive characterization of male and female transcriptional profiles associated with MDD across six brain regions	13	13	postmortem brain tissue from the orbitofrontal cortex (Brodmann Area 11)	region	Illumina HiSeq 2000 (Homo sapiens), Illumina HiSeq 2000 (Mus musculus) (RNA-seq)	https://ncbi.nlm.nih.gov/geo/query/acc.cgi?acc=GSE102556	https://pubmed.ncbi.nlm.nih.gov/28825715/
BA11_FEMALESMDD	Homo sapiens	A comprehensive characterization of male and female transcriptional profiles associated with MDD across six brain regions	13	9	postmortem brain tissue from the orbitofrontal cortex (Brodmann Area 11)	region	Illumina HiSeq 2000 (Homo sapiens), Illumina HiSeq 2000 (Mus musculus) (RNA-seq)	https://ncbi.nlm.nih.gov/geo/query/acc.cgi?acc=GSE102556	https://pubmed.ncbi.nlm.nih.gov/28825715/
BA25_MALESMDD	Homo sapiens	A comprehensive characterization of male and female transcriptional profiles associated with MDD across six brain regions	13	13	postmortem brain tissue from the ventromedial prefrontal cortex (Brodmann Area 25)	region	Illumina HiSeq 2000 (Homo sapiens), Illumina HiSeq 2000 (Mus musculus) (RNA-seq)	https://ncbi.nlm.nih.gov/geo/query/acc.cgi?acc=GSE102556	https://pubmed.ncbi.nlm.nih.gov/28825715/
BA25_FEMALESMDD	Homo sapiens	A comprehensive characterization of male and female transcriptional profiles associated with MDD across six brain regions	13	9	postmortem brain tissue from the ventromedial prefrontal cortex (Brodmann Area 25)	region	Illumina HiSeq 2000 (Homo sapiens), Illumina HiSeq 2000 (Mus musculus) (RNA-seq)	https://ncbi.nlm.nih.gov/geo/query/acc.cgi?acc=GSE102556	https://pubmed.ncbi.nlm.nih.gov/28825715/
NAC_MALESMDD	Homo sapiens	A comprehensive characterization of male and female transcriptional profiles associated with MDD across six brain regions	13	13	postmortem brain tissue from the nucleus accumbens	region	Illumina HiSeq 2000 (Homo sapiens), Illumina HiSeq 2000 (Mus musculus) (RNA-seq)	https://ncbi.nlm.nih.gov/geo/query/acc.cgi?acc=GSE102556	https://pubmed.ncbi.nlm.nih.gov/28825715/
NAC_FEMALESMDD	Homo sapiens	A comprehensive characterization of male and female transcriptional profiles associated with MDD across six brain regions	13	9	postmortem brain tissue from the nucleus accumbens	region	Illumina HiSeq 2000 (Homo sapiens), Illumina HiSeq 2000 (Mus musculus) (RNA-seq)	https://ncbi.nlm.nih.gov/geo/query/acc.cgi?acc=GSE102556	https://pubmed.ncbi.nlm.nih.gov/28825715/
VSUB_MALESMDD	Homo sapiens	A comprehensive characterization of male and female transcriptional profiles associated with MDD across six brain regions	13	13	postmortem brain tissue from the ventral subiculum	region	Illumina HiSeq 2000 (Homo sapiens), Illumina HiSeq 2000 (Mus musculus) (RNA-seq)	https://ncbi.nlm.nih.gov/geo/query/acc.cgi?acc=GSE102556	https://pubmed.ncbi.nlm.nih.gov/28825715/
VSUB_FEMALESMDD	Homo sapiens	A comprehensive characterization of male and female transcriptional profiles associated with MDD across six brain regions	13	9	postmortem brain tissue from the ventral subiculum	region	Illumina HiSeq 2000 (Homo sapiens), Illumina HiSeq 2000 (Mus musculus) (RNA-seq)	https://ncbi.nlm.nih.gov/geo/query/acc.cgi?acc=GSE102556	https://pubmed.ncbi.nlm.nih.gov/28825715/
D3 RNASEQ
ALS D1	Homo sapiens	Developed the first high resolution single-cell atlas of the human primary motor cortex (MCX) and its transcriptional alterations in ALS and FTLD	1	1	postmortem brain tissue from the motor cortex	cell	Illumina NovaSeq 6000 (RNA-seq)	https://www.ncbi.nlm.nih.gov/geo/query/acc.cgi?acc=GSM5292145	https://www.biorxiv.org/content/10.1101/2021.07.07.451374v2
ALS D2	Homo sapiens	Developed the first high resolution single-cell atlas of the human primary motor cortex (MCX) and its transcriptional alterations in ALS and FTLD	1	1	postmortem brain tissue from the motor cortex	cell	Illumina NovaSeq 6000(RNA-seq)	https://www.ncbi.nlm.nih.gov/geo/query/acc.cgi?acc=GSM5292152	https://www.biorxiv.org/content/10.1101/2021.07.07.451374v2
IWAMOTO_BA10_MDD	Homo sapiens	Oligonucleotide microarray analysis in bipolar disorder, major depression, schizophrenia, and control subjects using postmortem prefrontal cortices provided by the Stanley Foundation Brain Collection	15	15	postmortem brain tissue from the prefrontal cortex (Brodmann Area 10)	region	[HG_U95Av2] Affymetrix Human Genome U95 Version 2 Array	https://www.ncbi.nlm.nih.gov/geo/query/acc.cgi?acc=GSE12654	https://pubmed.ncbi.nlm.nih.gov/14743183/
ARION_LCM_MDD	Homo sapiens	Determine if transcriptome alterations in pyramidal cells in layer 3 (L3) and layer 5 (L5) of the dorsolateral prefrontal cortex (DLPFC) were shared or distinctive for each diagnosis	19	19	postmortem brain tissue from the dorsolateral prefrontal cortex	cell	[HG-U219] Affymetrix Human Genome U219 Array	https://www.ncbi.nlm.nih.gov/geo/query/acc.cgi?acc=GSE87610	https://pubmed.ncbi.nlm.nih.gov/28476208/
CHANG_ACC_FEMALE	Homo sapiens	Developed methods and performed meta-clustering of gene coexpression links in 11 transcriptome studies from postmortem brains of human subjects with major depressive disorder (MDD) and non-psychiatric control subjects.	13	13	postmortem tissue from the anterior cingulate cortex.	region	Affymetrix Human Genome U133 Plus 2.0 Array	https://www.ncbi.nlm.nih.gov/geo/query/acc.cgi?acc=GSE54565	https://www.ncbi.nlm.nih.gov/pmc/articles/PMC3946570/
CHANG_ACC_MALE	Homo sapiens	Developed methods and performed meta-clustering of gene coexpression links in 11 transcriptome studies from postmortem brains of human subjects with major depressive disorder (MDD) and non-psychiatric control subjects.	13	13	postmortem tissue from the anterior cingulate cortex.	region	Affymetrix Human Genome U133 Plus 2.0 Array	https://www.ncbi.nlm.nih.gov/geo/query/acc.cgi?acc=GSE54565	https://www.ncbi.nlm.nih.gov/pmc/articles/PMC3946570/
CHANG_AMY1	Homo sapiens	Developed methods and performed meta-clustering of gene coexpression links in 11 transcriptome studies from postmortem brains of human subjects with major depressive disorder (MDD) and non-psychiatric control subjects.	14	14	postmortem tissue from the amygdala.	region	Affymetrix Human Genome U133 Plus 2.0 Array	https://www.ncbi.nlm.nih.gov/geo/query/acc.cgi?acc=GSE54566	https://www.ncbi.nlm.nih.gov/pmc/articles/PMC3946570/
CHANG_DLPFC_FEMALE	Homo sapiens	Developed methods and performed meta-clustering of gene coexpression links in 11 transcriptome studies from postmortem brains of human subjects with major depressive disorder (MDD) and non-psychiatric control subjects.	16	16	postmortem brain tissue from the dorsolateral prefrontal cortex	region	[HG-U133A] Affymetrix Human Genome U133A Array	https://www.ncbi.nlm.nih.gov/geo/query/acc.cgi?acc=GSE54570	https://www.ncbi.nlm.nih.gov/pmc/articles/PMC3946570/
CHANG_DLPFC_MALE	Homo sapiens	Developed methods and performed meta-clustering of gene coexpression links in 11 transcriptome studies from postmortem brains of human subjects with major depressive disorder (MDD) and non-psychiatric control subjects.	14	14	postmortem brain tissue from the dorsolateral prefrontal cortex	region	[HG-U133A] Affymetrix Human Genome U133A Array	https://www.ncbi.nlm.nih.gov/geo/query/acc.cgi?acc=GSE54570	https://www.ncbi.nlm.nih.gov/pmc/articles/PMC3946570/
CHANG_ORBITALVENTRALPREFRONTALCORTEX	Homo sapiens	Developed methods and performed meta-clustering of gene coexpression links in 11 transcriptome studies from postmortem brains of human subjects with major depressive disorder (MDD) and non-psychiatric control subjects.	12	12	postmortem brain tissue from the orbital ventral prefrontal cortex.	region	[HG-U133A] Affymetrix Human Genome U133A Array	https://www.ncbi.nlm.nih.gov/geo/query/acc.cgi?acc=GSE54575	https://www.ncbi.nlm.nih.gov/pmc/articles/PMC3946570/
BENOIT_MOUSE_NAC	Mus musculus	Overlap of human profiles with those from a mouse model of chronic variable stress and capitalization on converging pathways to define molecular and physiological mechanisms underlying the expression of stress susceptibility in males and females with MDD across 6 brain regions.	19	19	mouse postmortem brain tissue from the nucleus accumbens.	region	Illumina HiSeq 2000 (Homo sapiens), Illumina HiSeq 2000 (Mus musculus) (RNA-seq)	https://ncbi.nlm.nih.gov/geo/query/acc.cgi?acc=GSE102556	https://pubmed.ncbi.nlm.nih.gov/28825715/
BENOIT_MOUSE_PFC	Mus musculus	Overlap of human profiles with those from a mouse model of chronic variable stress and capitalization on converging pathways to define molecular and physiological mechanisms underlying the expression of stress susceptibility in males and females with MDD across 6 brain regions.	20	20	mouse postmortem brain tissue from the prefrontal cortex.	region	Illumina HiSeq 2000 (Homo sapiens), Illumina HiSeq 2000 (Mus musculus) (RNA-seq)	https://ncbi.nlm.nih.gov/geo/query/acc.cgi?acc=GSE102556	https://pubmed.ncbi.nlm.nih.gov/28825715/

## Sheet: Supplementary Table 5
HGNC_Symbol	hiPSC_Neuron		BloodmRNA		gandalMicro		gandalRNAseq		hiPSC_NPC1		MtSinaiACC		MtSinaiDLPFC		MtSinaiMTA		MtSinaiTPA		Stanley		CommonMind_DLPFC		Deep_Neurons		Superficial_Neurons		Superficial_Deep_Neurons		Lewis_2017_L3		Lewis_2017_L5		Lewis_2015_L3		Lewis_2015_L5		barnesAll		barnesFemale		barnesMale		Iwamoto_BA10_SCZ		Iwamoto_BA46_SCZ		MaycoxAll		MaycoxFemale
	LFC	p Value	LFC	p Value	LFC	p Value	LFC	p Value	LFC	p Value	LFC	p Value	LFC	p Value	LFC	p Value	LFC	p Value	LFC	p Value	LFC	p Value	LFC	p Value	LFC	p Value	LFC	p Value	LFC	p Value	LFC	p Value	LFC	p Value	LFC	p Value	LFC	p Value	LFC	p Value	LFC	p Value	LFC	p Value	LFC	p Value	LFC	p Value	LFC
ALDOA	0.11	0.53718	0.21	0.433	-0.03	0.07774	-0.02	0.46408	-0.09	0.60418	0.19	0.24214	-0.02	0.84649	0.23	0.04868	0.14	0.25851	-0.05	0.07342	0.01	0.4771	0.11	0.19795	0.13	0.1717	0.24	0.07458	-0.19	0.01823	-0.01	0.92577	-0.2	0.00014	-0.14	0.0067	0.06	0.6806	-0.08	0.69215	0.17	0.45309	-0.11	0.44521	-0.1	0.26582	-0.01	0.6294	-0.07
ALDOB	-0.1	0.63287	NA	NA	0.01	0.40426	NA	NA	-0.05	0.81189	NA	NA	NA	NA	NA	NA	NA	NA	-0.01	0.28826	-0.06	0.1687	0.03	0.67082	0.03	0.71033	0.06	0.59039	0	0.99792	0.18	0.04729	-0.03	0.79215	0.03	0.78692	-0.19	0.67008	-0.13	0.35876	-0.14	0.46434	-0.1	0.73057	-0.3	0.19624	-0.09	0.49785	0.02
ALDOC	0.07	0.81532	0.06	0.534	0.03	0.1899	-0.04	0.1295	-0.45	0.13781	-0.03	0.88489	0.07	0.64081	0.25	0.1538	0.22	0.28261	0.05	0.4067	0.01	0.6032	0.07	0.52374	0.05	0.6736	0.11	0.47542	0.03	0.76906	0.15	0.1029	0.06	0.49134	-0.05	0.56407	-0.1	0.25049	-0.04	0.78116	-0.14	0.19508	-0.07	0.56696	0.01	0.87837	-0.07	0.39493	-0.17
BPGM	-0.12	0.14287	-0.2	0.279	-0.02	0.30135	-0.05	0.09599	-0.04	0.62118	0.12	0.21516	0.02	0.86795	-0.05	0.57641	-0.14	0.12078	-0.02	0.50194	0.02	0.329	0.1	0.36799	0.08	0.50256	0.17	0.29003	-0.09	0.69561	-0.2	0.41686	-0.25	0.10357	-0.43	0.00582	-0.06	0.4748	-0.18	0.12734	0.04	0.70272	0.15	0.36131	0.22	0.21295	-0.03	0.64348	-0.12
ENO1	-0.03	0.87142	0.16	0.243	0.03	0.04909	0	0.91123	-0.09	0.65724	0.1	0.35045	0.21	0.3413	0.08	0.1917	-0.01	0.90399	0	0.97731	0.03	0.05349	-0.07	0.51444	-0.09	0.39224	-0.16	0.30754	-0.4	0.06566	-0.22	0.34758	0.06	0.56913	0.12	0.22526	0.18	0.58077	-0.06	0.64786	0.51	0.47602	0.03	0.74457	-0.07	0.35386	0.08	0.34782	0.14
ENO2	-0.03	0.78128	0.29	0.14	-0.05	0.01448	-0.03	0.33736	-0.19	0.11964	0.28	0.29618	-0.34	0.02926	0.1	0.68415	0.1	0.67165	-0.07	0.37114	-0.01	0.5979	0.04	0.79256	0.03	0.83946	0.06	0.75315	-0.01	0.91586	0.03	0.82311	-0.02	0.48231	0.02	0.62271	0.01	0.96047	-0.01	0.96354	0.01	0.96665	-0.02	0.86642	0.08	0.45215	-0.01	0.95825	-0.06
ENO3	-0.13	0.30934	0.17	0.337	-0.03	0.17206	0.05	0.30785	-0.17	0.18795	NA	NA	NA	NA	NA	NA	NA	NA	-0.01	0.70595	0.02	0.6292	0.08	0.40207	0.1	0.32296	0.18	0.21741	-0.04	0.63096	0	0.96207	0	0.96949	0.02	0.85333	0.05	0.69438	-0.3	0.76732	0.26	0.75863	0.16	0.63736	-0.34	0.14471	-0.36	0.19917	-0.36
ENO4	-0.05	0.82731	NA	NA	NA	NA	NA	NA	0.05	0.84821	NA	NA	NA	NA	NA	NA	NA	NA	NA	NA	-0.07	0.01075	0.01	0.9057	0.02	0.7885	0.03	0.79215	NA	NA	NA	NA	NA	NA	NA	NA	NA	NA	NA	NA	NA	NA	NA	NA	NA	NA	NA	NA	NA
GAPDH	0	0.97727	-0.03	0.851	-0.03	0.03272	-0.04	0.04325	-0.03	0.80883	0.19	0.08515	0.03	0.84889	0.05	0.59411	0.06	0.47302	-0.02	0.38657	-0.01	0.394	0.05	0.80487	0.04	0.85293	0.08	0.77025	-0.01	0.85179	0.02	0.67483	-0.05	0.26638	0	0.95179	-0.02	0.74108	-0.05	0.62735	0.01	0.82468	-0.05	0.33051	-0.12	0.12653	-0.01	0.64913	-0.03
GAPDHS	NA	NA	NA	NA	0.04	0.0223	NA	NA	NA	NA	NA	NA	NA	NA	NA	NA	NA	NA	0.04	0.05803	NA	NA	0.07	0.48215	0.08	0.45506	0.15	0.32722	0.06	0.36467	0.15	0.02892	0.08	0.32932	0.04	0.6051	2.05	0.08601	3.59	0.04046	0.52	0.52874	-0.58	0.05016	0.03	0.90939	0.04	0.87525	0.23
GCK	-0.23	0.49365	-0.52	0.0142	0	0.93994	0.04	0.54919	-0.28	0.41803	NA	NA	NA	NA	NA	NA	NA	NA	0.02	0.57375	0.02	0.5021	-0.01	0.86545	-0.03	0.72244	-0.04	0.72089	0.05	0.54205	0.35	0.00017	0.1	0.28413	0.03	0.75982	-0.26	0.5489	0.27	0.63305	-0.7	0.27144	0.5	0.1425	0.58	0.02244	0.15	0.44928	0.39
GPI	-0.03	0.75871	-0.04	0.704	-0.03	0.11523	-0.03	0.4201	-0.09	0.41084	0.2	0.25925	-0.02	0.87812	0.18	0.24422	0.15	0.31503	-0.02	0.6587	0.01	0.5414	-0.06	0.58007	-0.07	0.52475	-0.14	0.42089	-0.02	0.89368	0.22	0.09885	-0.02	0.887	0.02	0.90638	0.02	0.87082	-0.11	0.52981	0.12	0.51454	-0.01	0.94479	-0.07	0.51202	-0.07	0.35447	-0.12
HK1	0.03	0.73093	NA	NA	-0.04	0.00883	-0.02	0.69094	-0.22	0.02264	0.23	0.1333	-0.11	0.40352	0.15	0.34343	0.03	0.83276	-0.04	0.38925	-0.01	0.6015	0.09	0.2201	0.08	0.25496	0.17	0.11195	0.03	0.83155	-0.08	0.60305	0.11	0.13626	0.17	0.02668	0.04	0.6845	-0.05	0.67647	0.1	0.41922	NA	NA	-0.11	0.25013	-0.01	0.84099	-0.11
HK2	0.15	0.5198	-0.03	0.884	0.1	0.00696	0.19	0.04155	0.14	0.54305	NA	NA	NA	NA	NA	NA	NA	NA	-0.03	0.2675	0	0.9483	0.11	0.35399	0.11	0.37046	0.23	0.21917	-0.02	0.82703	0.12	0.1032	0.05	0.45145	0.16	0.01494	0.44	0.33628	0.86	0.18101	0.06	0.64807	-0.17	0.6818	-0.21	0.42818	0.16	0.06453	0.05
HK3	NA	NA	-0.46	0.179	0.04	0.01154	NA	NA	NA	NA	NA	NA	NA	NA	NA	NA	NA	NA	0.01	0.47304	NA	NA	-0.02	0.76413	-0.03	0.64422	-0.05	0.60488	0.03	0.61626	0.11	0.12975	0.1	0.18179	0.03	0.66776	NA	NA	NA	NA	NA	NA	-0.24	0.52514	-0.18	0.16946	0.02	0.82212	0.06
PFKL	-0.04	0.74251	NA	NA	0	0.84181	0	0.95667	-0.12	0.27517	-0.21	0.15629	-0.07	0.43719	0.15	0.11842	0.05	0.54662	0	0.91964	-0.02	0.3331	0.03	0.65235	0.04	0.65837	0.07	0.546	0.08	0.30242	0.21	0.00665	0.05	0.48992	0.1	0.18715	-0.04	0.70955	-0.04	0.8024	-0.03	0.81988	-0.22	0.05156	-0.06	0.4857	-0.06	0.3997	0.02
PFKM	-0.06	0.54161	-0.26	0.588	-0.05	0.01117	-0.04	0.06815	-0.18	0.05031	0.3	0.05911	0.04	0.69397	0.22	0.12875	0.23	0.03172	-0.06	0.30048	0	0.9777	-0.04	0.62047	-0.05	0.51732	-0.09	0.43877	-0.42	0.00251	-0.18	0.22367	-0.17	0.04267	-0.32	0.00018	-0.06	0.64659	-0.06	0.6922	-0.05	0.78268	-0.09	0.61139	-0.09	0.19639	-0.08	0.16153	-0.14
PFKP	-0.11	0.54248	0.29	0.0216	-0.07	0.00363	-0.04	0.47071	-0.32	0.08221	0.36	0.14241	-0.35	0.04356	0.08	0.73024	0.2	0.33183	-0.03	0.67865	0.01	0.6489	0.06	0.56214	0.06	0.53513	0.12	0.41709	-0.41	0	-0.23	0.0077	-0.16	0.0659	-0.11	0.22599	0.18	0.33043	0.24	0.27879	0.15	0.45293	0.07	0.57597	-0.12	0.30053	0.05	0.51139	0.18
PGAM1	-0.04	0.74305	-0.13	0.287	NA	NA	-0.1	0.11659	-0.15	0.21175	0.18	0.19725	0.19	0.09215	0.2	0.06665	0.17	0.07845	-0.07	0.24419	0.01	0.4125	0.08	0.48455	0.03	0.88799	0.13	0.41419	-0.03	0.49661	-0.05	0.27712	-0.12	0.00247	-0.09	0.02806	-0.05	0.5651	-0.11	0.35656	0	0.97998	-0.1	0.24452	-0.11	0.19911	-0.03	0.57508	-0.08
PGAM2	NA	NA	NA	NA	0.03	0.23711	NA	NA	NA	NA	NA	NA	NA	NA	NA	NA	NA	NA	0.02	0.44268	NA	NA	0.09	0.49833	0.1	0.47154	0.18	0.34505	0	0.93414	-0.07	0.29705	0.04	0.50165	0.04	0.52995	1.05	0.11083	0.79	0.41464	0.93	0.25067	-0.1	0.75564	0.29	0.35698	-0.22	0.36241	0.37
PGAM4	NA	NA	-0.27	0.127	NA	NA	NA	NA	NA	NA	NA	NA	NA	NA	NA	NA	NA	NA	NA	NA	NA	NA	NA	NA	NA	NA	NA	NA	-0.01	0.90799	-0.04	0.78181	NA	NA	NA	NA	NA	NA	NA	NA	NA	NA	NA	NA	NA	NA	NA	NA	NA
PGK1	0.03	0.84969	-1.14	0.0413	-0.03	0.21644	-0.04	0.08525	-0.15	0.35506	0.33	0.10743	0.07	0.78527	0.05	0.81983	0.15	0.47691	-0.08	0.00835	-0.01	0.2424	NA	NA	NA	NA	NA	NA	-0.08	0.34147	-0.19	0.03497	-0.38	0.00398	-0.55	4e-05	-0.09	0.56108	0.06	0.4269	-0.22	0.57826	0.05	0.61276	-0.12	0.27454	0.05	0.63615	0.06
PGK2	NA	NA	NA	NA	0	0.82697	NA	NA	NA	NA	NA	NA	NA	NA	NA	NA	NA	NA	-0.04	0.69944	NA	NA	-0.12	0.27022	-0.13	0.23584	-0.24	0.12344	0.03	0.61477	0.03	0.65751	0.11	0.27222	-0.11	0.29483	0.15	0.32844	0.4	0.08065	-0.06	0.76957	NA	NA	-0.14	0.4707	0.18	0.13237	0.58
PKLR	NA	NA	0.41	0.0368	-0.01	0.74525	NA	NA	NA	NA	NA	NA	NA	NA	NA	NA	NA	NA	-0.01	0.42126	NA	NA	-0.01	0.91472	-0.01	0.88324	-0.02	0.86313	0.35	0.2368	0.1	0.73346	0.19	0.19992	0.08	0.58141	-0.31	0.48593	0.59	0.0902	-1.03	0.16287	0	0.98741	-0.2	0.26214	0.05	0.66178	0.11
PKM	-0.02	0.87817	0.16	0.701	-0.06	0.00116	-0.07	0.07655	-0.04	0.81822	0.29	0.08446	0.02	0.89552	0.37	0.04378	-0.02	0.89385	-0.01	0.77041	0.02	0.2009	0.11	0.35827	0.09	0.47084	0.2	0.2693	0.04	0.36948	0.17	0.05964	-0.13	0.09715	-0.1	0.20087	-0.05	0.47521	0.02	0.277	-0.11	0.58982	0.23	0.31177	-0.06	0.20294	-0.03	0.82901	0.03
TPI1	-0.11	0.52148	-0.01	0.97	-0.04	0.09542	-0.07	0.07438	-0.08	0.61627	0.25	0.09064	0.07	0.51133	0.23	0.09236	0.15	0.14579	-0.08	0.00887	0	0.8654	-0.08	0.72932	-0.08	0.71086	-0.16	0.62747	-0.07	0.22768	-0.08	0.22009	-0.12	0.00743	-0.07	0.10362	-0.02	0.57386	-0.18	0.27293	0.11	0.44361	0.01	0.95676	-0.16	0.12253	0.05	0.63596	-0.01
Genes = Glycolysis list of genes (n=27) from table 1
Datasets = Schizophrenia datasets (n=35) from Kaleidoscope Lookup
[truncated: 25 more columns]

## Sheet: Supplementary Table 6
	Datasets gene is upregulated in (n)	Datasets gene is downregulated In (n)	Average LFC among upregulated datasets	Average LFC among downregulated datasets
ALDOA	2	3	0.155	-0.176667
ALDOB	2	0	0.64
ALDOC	2	0	1.195
BPGM	1	1	0.37	-0.43
ENO1	3	0	0.546667
ENO2	2	2	1.02	-0.195
ENO3	2	0	0.3
ENO4	0	1		-0.07
GAPDH	0	2		-0.035
GAPDHS	4	0	1.22
GCK	3	1	0.543333	-0.52
GPI	2	0	0.815
HK1	2	2	0.36	-0.13
HK2	6	1	0.328333	-0.21
HK3	1	0	0.04
PFKL	1	0	0.21
PFKM	2	4	0.285	-0.24
PFKP	1	5	0.29	-0.256
PGAM1	2	2	0.265	-0.105
PGAM2	2	1	0.68	-0.66
PGAM4	0	0
PGK1	1	5	0.36	-0.468
PGK2	1	2	0.58	-1.91
PKLR	3	0	0.666667
PKM	3	1	0.583333	-0.06
TPI1	2	2	0.47	-0.1
			0.683485	-0.5818

## Sheet: Supplementary Table 7
	Ketogenic Intervention-Gluconeogenesis Analysis for Significant Genes
		Upregulated genes	Datasets gene is upregulated in (n) + tissue/cell source of dataset	Average LFC among upregulated datasets	Downregulated genes	Datasets gene is downregulated in (n) + tissue/cell source of dataset	Average LFC among downregulated datasets
		PC	2 (1 brain, 1 liver)	0.23	PCK2	2 (brain)	-1.595
	Average			0.23			-1.595
	Min			0.23			-1.595
	Max			0.23			-1.595
	Ketogenic Intervention-Glycolysis Analysis for Significant Genes
		Upregulated genes	Datasets gene is upregulated in (n) + tissue/cell source of dataset	Average LFC among upregulated datasets	Downregulated genes	Datasets gene is downregulated in (n) + tissue/cell source of dataset	Average LFC among downregulated datasets
					ENO1	2 (1 brain, 1 liver)	-0.79
					GAPDH	2 (brain)	-0.405
					PFKP	2 (brain)	-0.49
	Average						-0.561667
	Min						-0.79
	Max						-0.405
	Ketogenic Intervention-Lactate Shuttle Analysis for Significant Genes
		Upregulated genes	Datasets gene is upregulated in (n) + tissue/cell source of dataset	Average LFC among upregulated datasets	Downregulated genes	Datasets gene is downregulated in (n) + tissue/cell source of dataset	Average LFC among downregulated datasets
		SLC16A1	2 (brain)	0.285
	Average			0.285
	Min			0.285
	Max			0.285
	Ketogenic Intervention-TCA Cycle Analysis for Significant Genes
		Upregulated genes	Datasets gene is upregulated in (n) + tissue/cell source of dataset	Average LFC among upregulated datasets	Downregulated genes	Datasets gene is downregulated in (n) + tissue/cell source of dataset	Average LFC among downregulated datasets
					CS	2 (brain)	-0.335
					IDH3G	2 (brain)	-0.55
					SDHA	2 (brain)	-0.93
					SDHB	3 (2 brain, 1 liver)	-0.8
					SUCLG2	2 (1 brain, 1 liver)	-0.74
	Average						-0.671
	Min						-0.93
	Max						-0.335
	Ketogenic Intervention-ETC Analysis for Significant Genes
		Upregulated genes	Datasets gene is upregulated in (n) + tissue/cell source of dataset	Average LFC among upregulated datasets	Downregulated genes	Datasets gene is downregulated in (n) + tissue/cell source of dataset	Average LFC among downregulated datasets
		COX4I2	2 (brain)	0.5	ATP5F1C	2 (brain)	-0.3
		CYCS	2 (1 brain, 1 liver)	0.37	ATP5F1D	2 (brain)	-0.345
		SDHAF3	2 (brain)	0.325	COX4I1	2 (brain)	-0.21
					COX5B	2 (1 brain, 1 liver)	-0.58
					COX6C	2 (1 brain, 1 liver)	-0.98
					CYC1	2 (brain)	-0.67
					NDUFV2	2 (brain)	-0.48
					SDHA	2 (brain)	-0.93
					SDHB	3 (2 brain, 1 liver)	-0.8
					UQCRC1	2 (1 brain, 1 liver)	-0.765
					UQCRFS1	2 (brain)	-0.77
	Average			0.398333			-0.620909
	Min			0.325			-0.98
	Max			0.5			-0.21
	Ketogenic Intervention-Fatty Acid Synthesis Analysis for Significant Genes
		Upregulated genes	Datasets gene is upregulated in (n) + tissue/cell source of dataset	Average LFC among upregulated datasets	Downregulated genes	Datasets gene is downregulated in (n) + tissue/cell source of dataset	Average LFC among downregulated datasets
		ACACB	2 (brain)	0.99	DECR1	2 (1 brain, 1 liver)	-1.025
		HADH	2 (1 brain, 1 liver)	0.405	PPT1	2 (1 brain, 1 liver)	-0.345
	Average			0.6975			-0.685
	Min			0.405			-1.025
	Max			0.99			-0.345
	Ketogenic Intervention-Fatty Acid Oxidation Analysis for Significant Genes
		Upregulated genes	Datasets gene is upregulated in (n) + tissue/cell source of dataset	Average LFC among upregulated datasets	Downregulated genes	Datasets gene is downregulated in (n) + tissue/cell source of dataset	Average LFC among downregulated datasets
		HADH	2 (1 brain, 1 liver)	0.405
	Average			0.405
	Min			0.405
	Max			0.405
	Ketogenic Intervention-Glycogenesis Analysis for Significant Genes
		Upregulated genes	Datasets gene is upregulated in (n) + tissue/cell source of dataset	Average LFC among upregulated datasets	Downregulated genes	Datasets gene is downregulated in (n) + tissue/cell source of dataset	Average LFC among downregulated datasets
					PGM1	2 (brain)	-0.495
	Average						-0.495
	Min						-0.495
	Max						-0.495
	Ketogenic Intervention-Glycogenolysis Analysis for Significant Genes
		Upregulated genes	Datasets gene is upregulated in (n) + tissue/cell source of dataset	Average LFC among upregulated datasets	Downregulated genes	Datasets gene is downregulated in (n) + tissue/cell source of dataset	Average LFC among downregulated datasets
		PYGL	2 (brain)	0.85	PGM1	2 (brain)	-0.495
		PYGM	2 (brain)	0.265
	Average			0.5575			-0.495
	Min			0.265			-0.495
	Max			0.85			-0.495
	Ketogenic Intervention-Urea Cycle Analysis for Significant Genes
		Upregulated genes	Datasets gene is upregulated in (n) + tissue/cell source of dataset	Average LFC among upregulated datasets	Downregulated genes	Datasets gene is downregulated in (n) + tissue/cell source of dataset	Average LFC among downregulated datasets
					OAT	2 (brain)	-0.555
	Average						-0.555
	Min						-0.555
	Max						-0.555
	Ketogenic Intervention-Pentose Phosphate/Gluathione Pathways Analysis for Significant Genes
		Upregulated genes	Datasets gene is upregulated in (n) + tissue/cell source of dataset	Average LFC among upregulated datasets	Downregulated genes	Datasets gene is downregulated in (n) + tissue/cell source of dataset	Average LFC among downregulated datasets
					G6PD	2 (1 brain, 1 liver)	-0.44
					GSR	2 (brain)	-1.01
					RPIA	2 (1 brain, 1 liver)	-0.745
	Average						-0.731667
	Min						-1.01
	Max						-0.44

## Sheet: Supplementary Table 8
	Schizophrenia-Gluconeogenesis Analysis for Significant Genes
		Upregulated genes	Datasets gene is upregulated in (n)	Average LFC among upregulated datasets	Downregulated genes	Datasets gene is downregulated in (n)	Average LFC among downregulated datasets
		PC	2	0.68	G6PC3	4	-0.36
		PCK1	3	1.47667	PFKFB2	3	-0.28
	Average			1.07833			-0.32
	Min			0.68			-0.36
	Max			1.47667			-0.28
	Schizophrenia-Glycolysis Analysis for Significant Genes
		Upregulated genes	Datasets gene is upregulated in (n)	Average LFC among upregulated datasets	Downregulated genes	Datasets gene is downregulated in (n)	Average LFC among downregulated datasets
		ALDOB	2	0.64	GAPDH	2	-0.035
		ALDOC	2	1.195	PFKM	4	-0.24
		ENO1	3	0.546667	PFKP	5	-0.256
		ENO3	2	0.3	PGK1	5	-0.468
		GAPDHS	4	1.22	PGK2	2	-1.91
		GCK	3	0.543333
		GPI	2	0.815
		HK2	6	0.328333
		PGAM2	2	0.785714
		PKLR	3	0.666667
		PKM	3	0.583333
	Average			0.693095			-0.5818
	Min			0.3			-1.91
	Max			1.22			-0.035
	Schizophrenia-Lactate Shuttle Analysis for Significant Genes
		Upregulated genes	Datasets gene is upregulated in (n)	Average LFC among upregulated datasets	Downregulated genes	Datasets gene is downregulated in (n)	Average LFC among downregulated datasets
		GLUL	6	0.365	GLS2	3	-0.123333
		LDHC	2	0.805	LDHA	5	-0.234
		SLC16A3	3	0.503333	SLC1A1	6	-0.3
		SLC1A2	7	0.688571	SLC2A11	3	-0.373333
		SLC1A3	5	0.73	SLC2A14	3	-0.113333
		SLC2A1	5	0.416
	Average			0.584651			-0.2288
	Min			0.365			-0.373333
	Max			0.805			-0.113333
	Schizophrenia-TCA Cycle Analysis for Significant Genes
		Upregulated genes	Datasets gene is upregulated in (n)	Average LFC among upregulated datasets	Downregulated genes	Datasets gene is downregulated in (n)	Average LFC among downregulated datasets
		ACO1	5	0.172	DLD	4	-0.4875
		ACO2	3	0.34	IDH1	4	-0.3025
		CS	2	0.335	IDH3B	6	-0.431667
		DBT	3	0.186667	MDH2	4	-0.3225
		IDH2	3	0.513333	SDHB	4	-0.2175
		SDHA	2	0.65	SDHD	3	-0.4
		SUCLG2	3	0.513333	SUCLA2	4	-0.18
	Average			0.38719			-0.334524
	Min			0.172			-0.4875
	Max			0.65			-0.18
	Schizophrenia-ETC Analysis for Significant Genes
		Upregulated genes	Datasets gene is upregulated in (n)	Average LFC among upregulated datasets	Downregulated genes	Datasets gene is downregulated in (n)	Average LFC among downregulated datasets
		COX4I2	4	0.3175	ATP5F1A	4	-0.15
		COX6B2	2	0.795	ATP5F1B	5	-0.43
		SDHA	2	0.65	ATP5F1C	6	-0.26
		UQCR10	4	0.4875	ATP5F1E	6	-0.226667
					COQ10B	3	-0.0833333
					COQ4	3	-0.223333
					COQ7	4	-0.4275
					COX5A	5	-0.22
					COX5B	6	-0.171667
					COX6A1	4	-0.6675
					COX6B1	5	-0.18
					COX6C	4	-0.2675
					COX7A1	7	-0.405714
					COX7A2	6	-0.266667
					COX7B	7	-0.305714
					COX7C	7	-0.152857
					COX8A	5	-0.316
					CYC1	5	-0.242
					NDUFA12	4	-0.1875
					NDUFA8	5	-0.27
					NDUFB5	5	-0.216
					NDUFC2	6	-0.395
					NDUFS4	7	-0.371429
					NDUFS5	4	-0.19
					NDUFV1	5	-0.346
					NDUFV2	4	-0.5275
					NDUFV3	2	-0.08
					SDHAF3	5	-0.798
					SDHB	4	-0.2175
					SDHD	3	-0.4
					UQCR11	5	-0.308
					UQCRB	8	-0.17125
					UQCRC1	4	-0.1225
					UQCRFS1	4	-0.6775
					UQCRQ	8	-0.2575
	Average			0.5625			-0.300918
	Min			0.3175			-0.798
	Max			0.795			-0.08
	Schizophrenia-FA Synthesis Analysis for Significant Genes
		Upregulated genes	Datasets gene is upregulated in (n)	Average LFC among upregulated datasets	Downregulated genes	Datasets gene is downregulated in (n)	Average LFC among downregulated datasets
		ACACB	3	0.183333	ELOVL1	4	-0.435
		DECR1	3	0.49	MCAT	5	-0.186
		FASN	2	0.645	OLAH	2	-1.785
		HADH	2	0.69	OXSM	3	-0.33
	Average			0.502083			-0.684
	Min			0.183333			-1.785
	Max			0.69			-0.186
	Schizophrenia-FA Oxidation Analysis for Significant Genes
		Upregulated genes	Datasets gene is upregulated in (n)	Average LFC among upregulated datasets	Downregulated genes	Datasets gene is downregulated in (n)	Average LFC among downregulated datasets
		ACAA2	3	0.33	SCP2	4	-0.4825
		CPT1C	2	0.96
		CPT2	4	0.4375
		HADHA	6	0.483333
		HSD17B10	2	0.61
	Average			0.564167			-0.4825
	Min			0.33			-0.4825
	Max			0.96			-0.4825
	Schizophrenia-Ketogenesis Analysis for Significant Genes
		Upregulated genes	Datasets gene is upregulated in (n)	Average LFC among upregulated datasets	Downregulated genes	Datasets gene is downregulated in (n)	Average LFC among downregulated datasets
		ACAA2	3	0.33	ACAA1	3	-0.453333
		BDH1	2	0.615	HMGCS1	4	-0.15
		BDH2	2	0.655
		HMGCLL1	2	1.66
	Average			0.815			-0.301667
	Min			0.33			-0.453333
	Max			1.66			-0.15
	Schizophrenia-Glycogenesis Analysis for Significant Genes
		Upregulated genes	Datasets gene is upregulated in (n)	Average LFC among upregulated datasets	Downregulated genes	Datasets gene is downregulated in (n)	Average LFC among downregulated datasets
		HK2	6	0.328333	GBE1	4	-0.245
					GSK3A	4	-0.2175
					GSK3B	2	-0.12
					GYS1	2	-0.285
	Average			0.328333			-0.216875
	Min			0.328333			-0.285
	Max			0.328333			-0.12
	Schizophrenia-Glycogenolysis Analysis for Significant Genes
		Upregulated Genes	Datasets Gene was Upregulated in (n)	Average LFC among Datasets	Downregulated Genes	Datasets Gene was Downregulated in (n)	Average LFC among Datasets
		PYGL	6	0.538333	G6PC3	4	-0.36
	Average			0.538333			-0.36
	Min			0.538333			-0.36
	Max			0.538333			-0.36
	Schizophrenia-Urea Cycle Analysis for Significant Genes
		Upregulated genes	Datasets gene is upregulated in (n)	Average LFC among upregulated datasets	Downregulated genes	Datasets gene is downregulated in (n)	Average LFC among downregulated datasets
		ACY1	3	1.82	ARG2	5	-0.304
		AGMAT	2	0.365	ASS1	5	-0.35
		CAD	3	0.513333	CPS1	3	-0.396667
					OAT	5	-0.218
	Average			0.899444			-0.317167
	Min			0.365			-0.396667
	Max			1.82			-0.218
	Schizophrenia-Pentose Phosphate/Glutathione Pathways Analysis for Significant Genes
		Upregulated genes	Datasets gene is upregulated in (n)	Average LFC among upregulated datasets	Downregulated genes	Datasets gene is downregulated in (n)	Average LFC among downregulated datasets
		G6PD	2	0.66	GCLC	5	-0.296
		GPI	2	0.815	GSS	5	-0.156
		HK2	6	0.328333	RPIA	2	-0.43
		RPE	3	0.206667	SOD1	7	-0.137143
		TKT	3	0.583333	TALDO1	4	-0.2825
	Average			0.518667			-0.260329
	Min			0.206667			-0.43
	Max			0.815			-0.137143

## Sheet: Supplementary Table 9
	Bipolar Disorder-Gluconeogenesis Analysis for Significant Genes
		Upregulated genes	Datasets gene is upregulated in (n)	Average LFC among upregulated datasets	Downregulated genes	Datasets gene is downregulated in (n)	Average LFC among downregulated datasets
		FBP2	2	0.925	G6PC3	6	-0.425
		PCK1	2	1.23
	Average			1.0775			-0.425
	Min			0.925			-0.425
	Max			1.23			-0.425
	Bipolar Disorder-Glycolysis Analysis for Significant Genes
		Upregulated genes	Datasets gene is upregulated in (n)	Average LFC among upregulated datasets	Downregulated genes	Datasets gene is downregulated in (n)	Average LFC among downregulated datasets
		BPGM	6	0.37	ALDOA	4	-0.7275
		HK2	4	0.555	ENO1	5	-0.304
		HK3	3	1.83333	ENO2	8	-0.64125
		PGAM2	6	0.615	GAPDH	5	-0.54
					GCK	7	-0.75
					GPI	5	-0.44
					PFKL	8	-0.90375
					PFKM	5	-0.33
					PFKP	6	-0.72
					PGAM4	3	-0.696667
					PGK1	4	-0.3425
					PKLR	3	-0.56
	Average			0.843333			-0.579639
	Min			0.37			-0.90375
	Max			1.83333			-0.304
	Bipolar Disorder-Lactate Shuttle Analysis for Significant Genes
		Upregulated genes	Datasets gene is upregulated in (n)	Average LFC among upregulated datasets	Downregulated genes	Datasets gene is downregulated in (n)	Average LFC among downregulated datasets
		LDHC	5	2.624	SLC1A2	6	-1.445
		SLC16A1	8	0.59375	SLC2A11	4	-0.46
		SLC2A1	11	0.626364	SLC2A3	7	-0.614286
		SLC2A10	4	0.7375
		SLC2A12	4	0.7425
	Average			1.06482			-0.839762
	Min			0.59375			-1.445
	Max			2.624			-0.46
	Bipolar Disorder-TCA Cycle Analysis for Significant Genes
		Upregulated genes	Datasets gene is upregulated in (n)	Average LFC among upregulated datasets	Downregulated genes	Datasets gene is downregulated in (n)	Average LFC among downregulated datasets
		ACO1	12	0.4375	ACLY	6	-0.448333
		DBT	5	0.248	ACO2	8	-0.51
		IDH1	6	0.441667	CS	4	-0.555
					DLAT	6	-0.288333
					IDH2	10	-0.565
					IDH3B	8	-0.32375
					IDH3G	4	-0.655
					MDH2	6	-0.578333
					OGDHL	5	-1.024
					SDHAF4	2	-0.38
					SDHC	6	-0.385
					SUCLA2	4	-0.36
	Average			0.375722			-0.505646
	Min			0.248			-1.024
	Max			0.441667			-0.288333
	Bipolar Disorder-ETC Analysis for Significant Genes
		Upregulated genes	Datasets gene is upregulated in (n)	Average LFC among upregulated datasets	Downregulated genes	Datasets gene is downregulated in (n)	Average LFC among downregulated datasets
		COX4I2	5	2.198	ATP5F1A	7	-0.427143
		COX6A2	3	0.583333	ATP5F1B	6	-0.431667
		COX6B2	4	0.9025	ATP5F1D	6	-0.861667
		COX8C	2	0.75	ATP5F1E	2	-1.58
		MT-ATP6	7	0.435714	COQ10A	7	-0.34
		MT-CO1	7	0.431429	COQ4	5	-0.862
		MT-CO2	7	0.471429	COQ7	5	-0.454
		MT-CO3	6	0.52	COX5B	4	-0.575
		MT-CYB	5	0.432	COX7B2	2	-1.46
		MT-ND1	8	0.4125	COX8A	6	-0.538333
		MT-ND2	5	0.438	CYC1	8	-0.52625
		MT-ND3	6	0.73	CYCS	6	-0.248333
		MT-ND4	4	0.49	NDUFA11	5	-0.632
		MT-ND4L	5	0.782	NDUFA12	2	-0.285
		MT-ND5	6	0.66	NDUFB5	5	-0.412
		MT-ND6	7	0.927143	NDUFC2	5	-0.712
		NDUFV2	7	0.342857	NDUFS1	7	-0.225714
		UQCRC2	6	0.31	NDUFV1	12	-0.394167
		UQCRH	5	0.538	SDHAF3	5	-0.404
					SDHAF4	2	-0.375
					SDHC	6	-0.385
					UQCR10	4	-0.3075
					UQCR11	5	-0.538
					UQCRC1	6	-0.608333
	Average			0.650258			-0.565963
	Min			0.31			-1.58
	Max			2.198			-0.225714
	Bipolar Disorder-FA Synthesis Analysis for Significant Genes
		Upregulated genes	Datasets gene is upregulated in (n)	Average LFC among upregulated datasets	Downregulated genes	Datasets gene is downregulated in (n)	Average LFC among downregulated datasets
		DECR1	7	0.26	ACACA	4	-0.4475
		ELOVL3	2	1.64	ELOVL6	4	-0.305
		OLAH	7	0.86	FASN	4	-0.9
		OXSM	2	0.825	MCAT	4	-0.51
					PPT1	4	-0.3875
	Average			0.89625			-0.51
	Min			0.26			-0.9
	Max			1.64			-0.305
	Bipolar Disorder-FA Oxidation Analysis for Significant Genes
		Upregulated genes	Datasets gene is upregulated in (n)	Average LFC among upregulated datasets	Downregulated genes	Datasets gene is downregulated in (n)	Average LFC among downregulated datasets
		CPT2	9	0.347778	ACSBG2	3	-1.25
		HADHB	5	0.422	CPT1C	9	-0.744444
		SCP2	4	0.6075	ECHS1	2	-0.28
	Average			0.459093			-0.758148
	Min			0.347778			-1.25
	Max			0.6075			-0.28
	Bipolar Disorder-Ketogenesis Analysis for Significant Genes
		Upregulated genes	Datasets gene is upregulated in (n)	Average LFC among upregulated datasets	Downregulated genes	Datasets gene is downregulated in (n)	Average LFC among downregulated datasets
		HMGCL	4	0.4175	ACAT1	6	-0.825
		HMGCS2	4	1.895	HMGCLL1	6	-1.86667
					HMGCS1	13	-0.453077
	Average			1.15625			-1.04825
	Min			0.4175			-1.86667
	Max			1.895			-0.453077
	Bipolar Disorder-Glycogenesis Analysis for Significant Genes
		Upregulated genes	Datasets gene is upregulated in (n)	Average LFC among upregulated datasets	Downregulated genes	Datasets gene is downregulated in (n)	Average LFC among downregulated datasets
		HK2	4	0.555	PGM2	7	-0.668571
		HK3	3	1.83333
		UGP2	8	0.3025
	Average			0.896944			-0.668571
	Min			0.3025			-0.668571
	Max			1.83333			-0.668571
	Bipolar Disorder-Glycogenolysis Analysis for Significant Genes
		Upregulated genes	Datasets gene is upregulated in (n)	Average LFC among upregulated datasets	Downregulated genes	Datasets gene is downregulated in (n)	Average LFC among downregulated datasets
		PYGL	11	0.491818	AGL	6	-0.65
					G6PC3	6	-0.425
					PGM2	7	-0.668571
	Average			0.491818			-0.58119
	Min			0.491818			-0.668571
	Max			0.491818			-0.425
	Bipolar Disorder-Urea Cycle Analysis for Significant Genes
		Upregulated genes	Datasets gene is upregulated in (n)	Average LFC among upregulated datasets	Downregulated genes	Datasets gene is downregulated in (n)	Average LFC among downregulated datasets
		ACY1	6	0.591667	ARG2	9	-0.504444
		ARG1	2	0.6	ASL	8	-0.495
		OTC	2	0.845	ASS1	4	-0.75
					CAD	4	-0.2275
					OAT	7	-0.275714
	Average			0.678889			-0.450532
	Min			0.591667			-0.75
	Max			0.845			-0.2275
	Bipolar Disorder-Pentose Phosphate/Glutathione Pathways Analysis for Significant Genes
		Upregulated genes	Datasets gene is upregulated in (n)	Average LFC among upregulated datasets	Downregulated genes	Datasets gene is downregulated in (n)	Average LFC among downregulated datasets
		GCLC	5	0.758	G6PD	6	-0.825
		HK2	4	0.555	GPI	5	-0.44
		HK3	3	1.83333	PGD	5	-0.634
		RPIA	5	0.348	TKT	6	-0.535
	Average			0.873583			-0.6085
	Min			0.348			-0.825
	Max			1.83333			-0.44

## Sheet: Supplementary Table 10
	Major Depressive Disorder-Gluconeogenesis Analysis for Significant Genes
		Upregulated genes	Datasets gene is upregulated in (n)	Average LFC among upregulated datasets	Downregulated genes	Datasets gene is downregulated in (n)	Average LFC among downregulated datasets
		G6PC2	2	0.3	G6PC3	2	-0.245
					PCK1	4	-1.35
					PFKFB2	4	-0.45
	Average			0.3			-0.681667
	Min			0.3			-1.35
	Max			0.3			-0.245
	Major Depressive Disorder-Glycolysis Analysis for Significant Genes
		Upregulated genes	Datasets gene is upregulated in (n)	Average LFC among upregulated datasets	Downregulated genes	Datasets gene is downregulated in (n)	Average LFC among downregulated datasets
		ALDOA	4	0.475	ENO4	3	-0.966667
		ENO2	5	0.432	PGK2	2	-1.42
		GCK	3	1.31333
		GPI	2	0.15
		HK1	5	0.492
		HK3	3	0.206667
		PFKP	2	1.31
		PGAM1	3	0.29
		PGAM4	2	1.685
		PGK1	4	0.1875
		PKM	4	0.1875
		TPI1	7	0.368571
	Average			0.591464			-1.19333
	Min			0.15			-1.42
	Max			1.685			-0.966667
	Major Depressive Disorder-Lactate Shuttle Analysis for Significant Genes
		Upregulated genes	Datasets gene is upregulated in (n)	Average LFC among upregulated datasets	Downregulated genes	Datasets gene is downregulated in (n)	Average LFC among downregulated datasets
		GLS	6	0.413333	GLUL	5	-0.6
		LDHA	2	0.295	LDHD	4	-0.735
		SLC16A1	3	0.583333	SLC1A2	6	-0.605
		SLC1A6	2	0.265	SLC1A3	5	-0.704
					SLC2A10	4	-0.5425
					SLC2A11	2	-0.425
					SLC2A12	4	-0.49
					SLC2A3	2	-0.145
	Average			0.389167			-0.530812
	Min			0.265			-0.735
	Max			0.583333			-0.145
	Major Depressive Disorder-TCA Cycle Analysis for Significant Genes
		Upregulated genes	Datasets gene is upregulated in (n)	Average LFC among upregulated datasets	Downregulated genes	Datasets gene is downregulated in (n)	Average LFC among downregulated datasets
		ACO2	5	0.194	ACLY	5	-0.428
		CS	3	0.543333	ACO1	2	-0.37
		DLD	2	0.685	ALDH5A1	2	-0.095
		FH	2	0.365	DBT	4	-0.465
		IDH3A	6	0.333333	IDH1	2	-0.165
		IDH3B	5	0.582	IDH2	5	-0.41
		IDH3G	2	0.98	IREB2	5	-0.336
		OGDH	2	0.32	SUCLG2	5	-0.4
		PDHA1	5	0.154
		SDHA	3	0.523333
		SDHB	6	0.405
		SDHC	4	0.425
		SDHD	4	0.545
		SUCLA2	2	0.215
		SUCLG1	4	0.46
	Average			0.448667			-0.333625
	Min			0.194			-0.465
	Max			0.98			-0.095
	Major Depressive Disorder-ETC Analysis for Significant Genes
		Upregulated genes	Datasets gene is upregulated in (n)	Average LFC among upregulated datasets	Downregulated genes	Datasets gene is downregulated in (n)	Average LFC among downregulated datasets
		ATP5F1A	2	0.7	COX7B2	3	-0.683333
		ATP5F1B	7	0.317143	MT-ATP6	2	-0.41
		ATP5F1E	3	0.536667	MT-ATP8	3	-0.53
		COQ10A	2	0.485	MT-ND2	3	-0.413333
		COQ10B	3	0.6	MT-ND5	3	-0.523333
		COQ7	2	1.23
		COX5B	5	0.434
		COX6B1	3	0.306667
		COX6C	5	0.528
		COX7A1	2	0.64
		COX7A2	4	0.8275
		COX7B	2	1.805
		COX7C	7	0.457143
		CYC1	4	0.755
		CYCS	2	1.355
		MT-CO2	3	0.67
		MT-CO3	4	0.5525
		NDUFA12	5	0.244
		NDUFB5	6	0.228333
		NDUFC2	5	0.492
		NDUFS4	5	0.62
		NDUFS5	4	0.4225
		NDUFV1	6	0.325
		SDHA	3	0.523333
		SDHAF3	4	0.4075
		SDHB	6	0.405
		SDHC	4	0.425
		SDHD	4	0.545
		UQCR11	5	0.592
		UQCRB	4	0.1925
		UQCRC1	5	0.328
		UQCRC2	3	0.503333
		UQCRFS1	5	0.414
		UQCRH	4	0.6
		UQCRQ	5	0.346
	Average			0.566089			-0.512
	Min			0.1925			-0.683333
	Max			1.805			-0.41
	Major Depressive Disorder-FA Synthesis Analysis for Significant Genes
		Upregulated genes	Datasets gene is upregulated in (n)	Average LFC among upregulated datasets	Downregulated genes	Datasets gene is downregulated in (n)	Average LFC among downregulated datasets
		ELOVL3	2	0.485	DECR1	2	-0.29
		MCAT	2	0.16	ELOVL1	2	-0.45
		OLAH	2	0.075	FASN	4	-0.3075
	Average			0.24			-0.349167
	Min			0.075			-0.45
	Max			0.485			-0.29
	Major Depressive Disorder-FA Oxidation Analysis for Significant Genes
		Upregulated genes	Datasets gene is upregulated in (n)	Average LFC among upregulated datasets	Downregulated genes	Datasets gene is downregulated in (n)	Average LFC among downregulated datasets
		ACSBG2	2	0.15	ACAA2	4	-0.3525
		HSD17B10	3	0.416667	ACSBG1	8	-0.46
		SLC27A2	4	0.3075	CPT2	3	-0.416667
					ECI1	2	-0.34
	Average			0.291389			-0.392292
	Min			0.15			-0.46
	Max			0.416667			-0.34
	Major Depressive Disorder-Ketogenesis Analysis for Significant Genes
		Upregulated genes	Datasets gene is upregulated in (n)	Average LFC among upregulated datasets	Downregulated genes	Datasets gene is downregulated in (n)	Average LFC among downregulated datasets
		ACAT1	4	0.34	ACAA1	2	-0.175
		HMGCLL1	3	0.903333	ACAA2	4	-0.3525
					BDH1	6	-0.306667
					BDH2	2	-0.52
					HMGCS1	8	-0.39625
	Average			0.621667			-0.350083
	Min			0.34			-0.52
	Max			0.903333			-0.175
	Major Depressive Disorder-Glycogenesis Analysis for Significant Genes
		Upregulated genes	Datasets gene is upregulated in (n)	Average LFC among upregulated datasets	Downregulated genes	Datasets gene is downregulated in (n)	Average LFC among downregulated datasets
		HK1	5	0.492	ADPGK	3	-0.136667
		HK3	3	0.206667	GYS1	3	-0.38
		UGP2	4	0.5175	PGM2	4	-0.48
	Average			0.405389			-0.332222
	Min			0.206667			-0.48
	Max			0.5175			-0.136667
	Major Depressive Disorder-Glycogenolysis Analysis for Significant Genes
		Upregulated genes	Datasets gene is upregulated in (n)	Average LFC among upregulated datasets	Downregulated genes	Datasets gene is downregulated in (n)	Average LFC among downregulated datasets
		G6PC2	2	0.3	AGL	4	-0.21
		PYGL	4	1.0275	G6PC3	2	-0.245
					PGM2	4	-0.48
					PYGB	2	-0.235
					PYGM	2	-1.02
	Average			0.66375			-0.438
	Min			0.3			-1.02
	Max			1.0275			-0.21
	Major Depressive Disorder-Urea Cycle Analysis for Significant Genes
		Upregulated genes	Datasets gene is upregulated in (n)	Average LFC among upregulated datasets	Downregulated genes	Datasets gene is downregulated in (n)	Average LFC among downregulated datasets
		ARG2	4	0.62	ACY1	2	-0.5
		ASS1	4	0.2775	ASL	3	-0.283333
		OTC	2	0.1	CPS1	5	-1.07
	Average			0.3325			-0.617778
	Min			0.1			-1.07
	Max			0.62			-0.283333
	Major Depressive Disorder-Pentose Phosphate/Glutathione Pathways Analysis for Significant Genes
		Upregulated genes	Datasets gene is upregulated in (n)	Average LFC among upregulated datasets	Downregulated genes	Datasets gene is downregulated in (n)	Average LFC among downregulated datasets
		GCLC	2	0.66
		GPI	2	0.15
		GSR	2	0.185
		HK1	5	0.492
		HK3	3	0.206667
		PGD	2	0.165
		RPIA	5	0.426
		SOD1	4	0.5675
		TALDO1	2	0.185
	Average			0.337463
	Min			0.15
	Max			0.66

[truncated: 4 more sheets: Supplementary Table 11, Supplementary Table 12, Supplementary Table 13, Supplementary Table 14]
